# Supplementary material for: Sequential Use of Transcriptional Profiling, Expression Quantitative Trait Mapping, and Gene Association Implicates MMP20 in Human Kidney Aging
Source: PLoS Genet. 2009 Oct 16;5(10):e1000685. doi: 10.1371/journal.pgen.1000685 (PMC2752811; doi:10.1371/journal.pgen.1000685)
Supplement: Table S1 — SNPs tested for association with expression. (0.13 MB XLS) [file pgen.1000685.s001.xls]

## Sheet: TableS1_SNPs_tested_for_associa
SNP	Gene	Location		Location Key: Predicted functional role (each variant may have more than one functional role)
rs10013547	GLRA3	near-gene-5
rs1003470	CKAP1	intron,near-gene-5		Locus Region - variation within 2000 bases of gene, but not in transcript (near-gene-3, near-gene-5)
rs10036567	KIAA0141	near-gene-5		Coding - Synonymous - no change in peptide for allele with respect to reference assembly (coding-synon)
rs1004792	MMPL1	near-gene-5		Coding - Non-Synonymous - change in peptide for allele with respect to reference assembly (nonsense, missense, frameshift)
rs1004792	MMP25	near-gene-5		Untranslated - variation in transcript, but not in coding region interval (untranslated-3, untranslated-5)
rs1005510	SERPING1	intron		Intron - variation in intron, but not in first two or last two bases of intron
rs1005511	SERPING1	intron
rs10061299	GHR	near-gene-5
rs10064298	LOC285636	near-gene-5
rs10065570	RPL37	near-gene-5
rs10065689	NNT	intron,near-gene-5
rs1006629	ZNF6	near-gene-5
rs10089	SLC12A2	untranslated-3
rs10098470	TPD52	untranslated-3
rs10105238	UQCRB	intron
rs1010553	STAB1	coding-synon
rs10119465	RPS6	near-gene-5
rs1012352	RPL9	intron,near-gene-5
rs10150823	RPS29	intron
rs10153820	TFPI	near-gene-5
rs10187622	TFPI	intron
rs10189094	RTN4	intron
rs1019757	NDUFA7	near-gene-5
rs1019757	RPS28	near-gene-5
rs1020898	RPL10L	near-gene-5
rs1023968	TNFRSF11B	near-gene-5
rs10276	RARRES1	untranslated-3
rs10309	FLRT2	untranslated-3
rs10375	BMP7	untranslated-3
rs1040	THBS2	untranslated-3
rs10403210	NFIX	near-gene-5
rs1040350	TSPAN7	near-gene-5
rs1041163	VCAM1	near-gene-5
rs10417548	HAS1	near-gene-5
rs1042122	RPL13A	near-gene-5
rs1042823	GPC1	untranslated-3
rs1043121	NEBL	untranslated-3
rs1043284	RPL27	near-gene-5
rs1043298	MMP25	untranslated-3
rs1043540	GPR56	untranslated-3
rs1043550	CALU	untranslated-3
rs10435919	ECM2	intron
rs1043652	PRICKLE1	untranslated-3
rs1043784	TXNDC5	untranslated-3
rs1044120	NDUFS1	untranslated-3
rs1044268	NRP1	untranslated-3
rs1044671	SHANK2	untranslated-3
rs10447222	RPS14	near-gene-5
rs1044782	PGM2L1	untranslated-3
rs1045056	AATF	coding-synon
rs1045139	ADAMTS7	untranslated-3
rs10456986	KIAA1913	untranslated-5
rs10459058	PRB1	intron
rs1046092	CXCL14	untranslated-3
rs1046371	FA2H	untranslated-3
rs10465818	RPS8	intron,near-gene-5
rs10467685	RPL21	intron
rs10470707	ADAMTS9	intron
rs1047662	MTHFD1L	untranslated-3
rs1048128	NDUFS6	untranslated-3
rs1048155	BHLHB3	untranslated-3
rs10488	MMP1	coding-synon
rs10488107	AASS	near-gene-5
rs10492487	POLR1D	intron,near-gene-5
rs1049471	RPS15A	near-gene-5
rs1049476	LAMA2	untranslated-3
rs1049524	SLC1A3	untranslated-3
rs1049539	SPARCL1	untranslated-5
rs10500136	CLCN1	intron
rs10502001	MMP7	missense
rs1050223	COX10	untranslated-3
rs10505346	TNFRSF11B	intron
rs10506399	SLC16A7	untranslated-3
rs1050646	PTPRO	coding-synon
rs1050779	MMP15	untranslated-3
rs1050874	ECM1	coding-synon
rs1050978	NDUFS5	coding-synon
rs1051105	COL15A1	untranslated-3
rs10512598	ATP5H	intron
rs1051470	PBP	untranslated-3
rs1051827	LOC440993	untranslated-3
rs10521009	ADAMTS12	near-gene-5
rs10521011	ADAMTS12	near-gene-5
rs1052622	ISLR	near-gene-5
rs1052651	NTN4	untranslated-3
rs1052741	HIBADH	untranslated-3
rs1053480	IMPACT	untranslated-3
rs1053582	PHLDA3	untranslated-3
rs1053592	PHLDA3	untranslated-3
rs1054427	RPL36AL	coding-synon
rs1055129	TRIM47	intron
rs1055359	PEG3	untranslated-3
rs1056471	HADHB	untranslated-3
rs1057902	UBE2Z	untranslated-3
rs1058018	UBE2Z	coding-synon
rs1058508	SLC12A7	untranslated-3
rs1059611	LPL	untranslated-3
rs1060399	COL1A2	untranslated-3
rs1061003	MAP4	untranslated-3
rs1061237	COL1A1	untranslated-3
rs1061375	FBLN2	coding-synon
rs1061947	COL1A1	untranslated-3
rs1062394	COL1A2	untranslated-3
rs1063119	C10orf56	untranslated-3
rs1063499	C7	missense
rs10640	AMT	untranslated-3
rs1064875	MMPL1	intron
rs1065314	TIMP3	untranslated-3
rs10735031	B4GALNT3	intron
rs10748638	C10orf61	intron
rs10753746	NOS1AP	near-gene-5
rs10754339	VTCN1	untranslated-3
rs10758143	NDUFB6	intron
rs1076230	ATP5D	near-gene-5
rs10768434	MMP26	near-gene-5
rs1077971	LHFP	near-gene-5
rs10783127	DBT	intron
rs10786230	C10orf61	near-gene-5
rs10789400	C1orf173	near-gene-5
rs10789859	SDHD	intron
rs1079658	RPN2	intron
rs10800279	NOS1AP	near-gene-5
rs10805837	COX7C	near-gene-5
rs10810649	BNC2	intron
rs10811175	RPS6	near-gene-5
rs10816297	TMEM38B	near-gene-5
rs10817193	LTB4DH	intron
rs10840108	RPL27A	near-gene-5
rs10856792	MATN3	intron
rs10876481	ATP5G2	intron
rs10883953	SLK	near-gene-5
rs10890384	TSPAN1	intron
rs10908826	NDUFS2	intron
rs10921202	RGS1	intron
rs10934	RPL31	near-gene-5
rs10962648	BNC2	intron
rs10971028	NDUFB6	intron
rs10987519	RALGPS1	intron
rs11049142	KLHDC5	intron
rs11064498	C1S	intron
rs11071895	RPL4	intron
rs11072518	COX5A	near-gene-5
rs11083560	LTBP4	intron
rs11133	PHYH	untranslated-3
rs11148	C19orf10	untranslated-3
rs11154494	ARHGAP18	intron
rs11171914	ATP5B	near-gene-5
rs11214934	NNMT	near-gene-5
rs11217125	RPS25	near-gene-5
rs1122821	HOMER3	intron,near-gene-5
rs1123015	NOS1AP	intron
rs11231664	COX8A	intron
rs1124900	PRKAA2	intron
rs1126478	LTF	missense
rs1127030	RPN1	untranslated-3
rs1129304	GLRB	untranslated-3
rs1130569	COX6C	coding-synon
rs1132630	PKIB	untranslated-3
rs1132635	PKIB	untranslated-3
rs1133926	RPL15	untranslated-3
rs1136998	LRPPRC	untranslated-3
rs1139400	RPL12	intron
rs1147110	MATN3	intron
rs1148422	CKAP4	intron
rs11486966	ASNS	intron
rs11539046	RPL14	untranslated-3
rs1154226	LAMA3	coding-synon
rs11545700	RAB34	untranslated-5
rs11548188	RAB40C	untranslated-3
rs11550784	RPL26L1	untranslated-3
rs11556167	PET112L	missense
rs11591185	AK2	intron
rs11596590	C10orf38	near-gene-5
rs11632435	AGC1	intron
rs1166	PRELP	untranslated-3
rs11672222	HAS1	near-gene-5
rs11690047	RPL31	near-gene-5
rs11740656	ADAMTS6	intron
rs11741157	CSPG2	intron
rs11746859	CSPG2	intron
rs1175641	CTTNBP2NL	coding-synon
rs11769624	PLOD3	near-gene-5
rs11771498	ASNS	intron
rs11893	BTBD11	untranslated-3
rs11918289	KNG1	near-gene-5
rs11935607	CLCN3	near-gene-5
rs11962335	RPL10A	near-gene-5
rs12033074	C1QA	near-gene-5
rs12084981	NOS1AP	near-gene-5
rs12090585	NOS1AP	near-gene-5
rs12128727	CHI3L1	intron
rs12144410	ZP4	near-gene-5
rs1215597	NUAK1	intron
rs1215599	NUAK1	near-gene-5
rs1218960	POLR1D	intron,near-gene-5
rs12210123	COL9A1	intron
rs12213388	ARHGAP18	near-gene-5
rs12240047	VCAM1	near-gene-5
rs12351	RHOBTB3	untranslated-3
rs12383	ABCA5	missense
rs1239178	RPL23	intron
rs1239344	OSMR	untranslated-3
rs12403834	RPL11	near-gene-5
rs12408758	BCAN	near-gene-5
rs12409568	VCAM1	near-gene-5
rs12426738	NUDT4	intron
rs12436	SERPINE2	coding-synon
rs12436916	RPS29	intron,near-gene-5
rs12439	CLIC4	untranslated-3
rs12440452	ANXA2	intron
rs12462074	ADAMTS10	intron
rs12493507	RBP1	near-gene-5
rs1250229	FN1	near-gene-5
rs12545793	RPL30	near-gene-5
rs12550827	NDUFB9	intron
rs12567211	NOS1AP	near-gene-5
rs12577418	RPS13	near-gene-5
rs12589375	NDUFB1	intron
rs12595009	TMED3	near-gene-5
rs12597	NUDT4	untranslated-3
rs126230	RPL3	intron
rs12636910	CEP70	intron
rs1264899	ATP5F1	untranslated-5
rs1267658	RPS17	intron
rs1267659	RPS17	intron
rs12677791	MMP16	near-gene-5
rs12689026	BGN	near-gene-5
rs12728322	RPL5	near-gene-5
rs12734877	C1QB	near-gene-5
rs12742817	HAPLN2	near-gene-5
rs12756603	C1QB	intron
rs1276282	MMP8	untranslated-3
rs1276289	MMP27	coding-synon
rs1277718	MMP12	near-gene-5
rs12820834	C1R	near-gene-5
rs12886909	NDUFB1	near-gene-5
rs12940382	RPL26	intron
rs12946513	RPL26	near-gene-5
rs12968	FBLN2	untranslated-3
rs12980600	RPS9	intron
rs13044826	PI3	near-gene-5
rs13143990	RPL9	intron
rs131445	MMP11	near-gene-5
rs131451	MMP11	near-gene-5
rs13161583	EBF	near-gene-5
rs13190	PIGR	untranslated-3
rs1321694	CLCA1	coding-synon
rs132369	EMID1	intron
rs132370	EMID1	intron
rs13255477	RPL30	near-gene-5
rs1327118	LEPR	near-gene-5
rs13283242	AMBP	near-gene-5
rs13294	ECM1	missense
rs13324	NRP1	untranslated-3
rs1334145	CLCA2	intron
rs13357703	ADAMTS12	near-gene-5
rs13433666	FBLN1	intron
rs13505	VTCN1	untranslated-3
rs1359062	RGS1	near-gene-5
rs13613	RPLP1	near-gene-5
rs1361745	BCAN	near-gene-5
rs13642	MPPED2	untranslated-3
rs1364722	CLDN1	untranslated-3
rs1366410	NNT	intron,near-gene-5
rs137625	RPL3	intron
rs1381632	DMP1	near-gene-5
rs1382278	MFAP3	untranslated-3
rs1385502	TNFRSF11B	intron
rs1385505	TNFRSF11B	near-gene-5
rs13900	CCL2	untranslated-3
rs13946	COL5A1	untranslated-3
rs1396753	TMEM38B	intron
rs13969	MMP9	coding-synon
rs1400178	NDUFB4	near-gene-5
rs1403694	KNG1	intron
rs14078	CLCN6	untranslated-3
rs1409419	VCAM1	near-gene-5
rs14190	C7	untranslated-3
rs1425486	PDGFC	untranslated-3
rs1427384	TIMP3	untranslated-3
rs14324	NOV	untranslated-3
rs1445944	ADAMTS6	intron
rs1447011	SETD7	near-gene-5
rs1454102	ANXA2	near-gene-5
rs1460602	DSG2	intron
rs1461957	SRP9	intron
rs1462369	DMP1	intron
rs1462395	RPL10L	near-gene-5
rs1463478	RPL9	intron
rs1466428	RPL30	intron
rs1468405	URG4	untranslated-3
rs1470625	COX5B	near-gene-5
rs1473664	NTN1	intron
rs1475106	LTB4DH	near-gene-5
rs1476387	SMPD2	missense
rs1478604	THBS1	untranslated-5
rs14983	MMP7	untranslated-3
rs1512126	COX7B2	intron
rs1512128	COX7B2	intron
rs151358	ATP5E	untranslated-3
rs1516454	COL3A1	intron
rs1530803	SPOCK2	untranslated-3
rs1535692	GPC6	missense
rs1541341	NDUFA1	intron
rs1541533	RPS13	intron
rs1544130	CLCNKA	near-gene-5
rs15477	SPON1	untranslated-3
rs1551157	HAS1	near-gene-5
rs1558469	AEBP1	intron
rs1564064	RPL10L	near-gene-5
rs1567832	RPL27	intron
rs1569498	RPL3	intron
rs1573472	NDUFV3	near-gene-5
rs15772	RPP38	missense
rs1583005	NDUFA2	intron
rs15886	ABCA5	untranslated-3
rs15915	PLK2	untranslated-5
rs15952	GNAS	untranslated-3
rs15969	RBM14	untranslated-3
rs1608	CRELD2	coding-synon
rs1614188	LAMB4	untranslated-3
rs1616965	NDUFA4	intron
rs1621816	KNG1	intron
rs16530	RPL19	intron
rs16537	RPL19	intron
rs1672997	FXYD1	intron,near-gene-5
rs1673004	FXYD1	intron,near-gene-5
rs1673006	FXYD1	intron
rs16844790	ITGB6	coding-synon
rs16845945	SLC4A10	near-gene-5
rs16847548	NOS1AP	near-gene-5
rs16850073	CXCL6	untranslated-3
rs16851710	PRELP	untranslated-3
rs16859613	COX7B2	intron
rs1688002	FXYD1	near-gene-5
rs1689512	RPL41	intron,near-gene-5
rs16900142	OXCT1	intron
rs16920311	RPS20	near-gene-5
rs16920312	RPS20	near-gene-5
rs16924899	RPS13	near-gene-5
rs16933084	C1S	intron
rs16933827	RPS13	near-gene-5
rs16939766	COX4I1	intron
rs16942555	ANXA2	intron
rs16965839	RPL13	missense
rs16969691	WDR61	intron
rs16969707	WDR61	near-gene-5
rs1697	RPN1	coding-synon
rs16995284	RPL9	intron
rs16995293	RPL9	intron
rs16995296	RPL9	intron
rs17013285	MEPE	missense
rs17013974	PPM1K	intron
rs17037342	RPL32	intron
rs17040776	ITPR1	near-gene-5
rs17046589	RTN4	intron
rs17047146	NDUFB4	near-gene-5
rs17047384	NDUFB4	near-gene-5
rs17048098	NDUFB4	near-gene-5
rs17056569	EBF	near-gene-5
rs17059002	KIAA1913	near-gene-5
rs17078944	LRRC2	missense
rs17091220	PRICKLE1	untranslated-3
rs17102093	RAD54L	coding-synon
rs17129016	COX8C	intron
rs17131285	CTH	near-gene-5
rs17135325	PHCA	untranslated-3
rs17169191	ASNS	intron
rs17190291	KIAA1913	near-gene-5
rs17207321	RPS9	intron
rs17208187	NDUFA2	near-gene-5
rs17209627	PELO	intron
rs17213962	OXCT1	intron
rs17245810	TECTA	near-gene-5
rs17286758	LRRC2	missense
rs17319250	PLOD3	near-gene-5
rs17345759	ASNS	intron
rs17352686	LOX	intron
rs17358566	COL3A1	near-gene-5
rs17368814	MMP12	near-gene-5
rs17383351	ARHGAP18	intron
rs17389715	COX7A2L	untranslated-3
rs17402697	WDR61	intron
rs17413652	UQCRH	intron
rs17431	SSR4	intron
rs17431081	LOX	intron
rs17433222	C1QB	near-gene-5
rs1746059	MATN1	untranslated-3
rs17476297	COX7C	near-gene-5
rs17501108	HGF	near-gene-5
rs17505369	NTNG1	untranslated-5
rs17510142	RPL9	near-gene-5
rs17571004	SRP9	intron
rs17575798	GPR61	coding-synon
rs17599102	GABRA4	untranslated-3
rs17627	RPS16	coding-synon
rs17630580	LIX1	untranslated-3
rs17633107	THBS1	untranslated-3
rs17645969	GPC6	untranslated-5
rs17646457	FLRT2	missense
rs17662997	RPL31	near-gene-5
rs17663059	RPS15A	near-gene-5
rs17670514	HEXB	near-gene-5
rs176990	RBP1	near-gene-5
rs17718834	EBF	near-gene-5
rs17728665	ATP5O	intron
rs17732955	PPM1K	intron
rs1776209	CPEB3	untranslated-3
rs17814456	RPS20	intron
rs17814658	RPS20	near-gene-5
rs17821546	SULT1C1	untranslated-3
rs17827735	GPHN	intron
rs1790994	EMILIN2	untranslated-3
rs1794673	NYX	near-gene-5
rs1794674	NYX	near-gene-5
rs1794675	NYX	near-gene-5
rs1800662	NDUFB8	intron
rs1800849	UCP3	near-gene-5
rs1801143	DAG1	coding-synon
rs1801257	GPR56	missense
rs1801311	NDUFA6	missense
rs1802061	GSTA4	coding-synon
rs1802212	COX11	untranslated-3
rs1802618	COX10	untranslated-3
rs1823324	COX5B	near-gene-5
rs1851665	KNG1	intron
rs1854797	RPL5	intron
rs1858742	RPS11	near-gene-5
rs1861525	CYCS	untranslated-3
rs1866389	THBS4	missense
rs1875103	MAP4	untranslated-3
rs1875409	AASS	intron
rs1878200	COL3A1	near-gene-5
rs1878201	COL3A1	intron
rs1879266	RPL13A	near-gene-5
rs1880646	NTN1	intron
rs1881269	C3orf14	intron
rs1882753	CLCA1	coding-synon
rs1885987	SRR	near-gene-5
rs1889363	CCNB1IP1	intron,near-gene-5
rs1889785	CLCNKA	intron,near-gene-5
rs1899	NDUFAF1	missense
rs1920744	DSPG3	near-gene-5
rs1920751	DSPG3	intron
rs1920752	DSPG3	intron
rs1923949	RGS1	intron
rs1941404	NNMT	intron
rs1941635	TMPRSS4	missense
rs1943676	RPL17	intron
rs1969513	TMEM92	untranslated-3
rs1980307	ATP5J2	intron
rs1982048	AMBP	near-gene-5
rs1982049	AMBP	near-gene-5
rs1982235	ATP5G3	near-gene-5
rs1983649	PI3	intron
rs1983658	COL9A2	intron
rs198411	CLCN6	untranslated-3
rs1989983	ABCC3	near-gene-5
rs1990548	KERA	untranslated-5
rs1997	COX7A2L	untranslated-3
rs1998290	COX15	intron,near-gene-5
rs2007475	INHBA	near-gene-5
rs2009594	CLCNKA	near-gene-5
rs2011616	EMILIN1	intron
rs2014453	AEBP1	near-gene-5
rs2017583	CLCNKA	intron
rs2025033	DCDC2	near-gene-5
rs2028139	RPS27A	intron
rs2032533	ARHGAP18	intron
rs20544	MMP9	untranslated-3
rs20566	MATN1	coding-synon
rs2057680	KLHL3	untranslated-3
rs2061052	RPL30	near-gene-5
rs2067553	RPL35	intron
rs2070706	RBP3	intron
rs2070764	RPL7	intron
rs2070765	PPP1R14B	intron,near-gene-5
rs2071221	GLRA1	untranslated-5
rs2071229	RPL36A	intron,near-gene-5
rs2071387	RBP1	intron
rs2071518	NOV	untranslated-3
rs2071520	TNC	near-gene-5
rs2072326	STS	intron
rs2072605	CKAP1	intron,near-gene-5
rs2073617	TNFRSF11B	near-gene-5
rs2073618	TNFRSF11B	near-gene-5
rs2073687	RPL27A	intron
rs2074540	RPLP0	intron
rs2074647	RGS6	untranslated-3
rs2074986	GFRA1	intron
rs2075520	ZP2	missense
rs2075577	UCP3	near-gene-5
rs2075626	NDUFS8	intron
rs2075776	COL9A3	intron,near-gene-5
rs2076022	COX6A1	near-gene-5
rs2076125	RPL3	intron
rs2096181	FER1L3	intron
rs209923	COL9A2	near-gene-5
rs2100432	ANXA2	intron
rs211037	GABRG2	coding-synon
rs213199	RPS18	near-gene-5
rs213204	RPS18	intron
rs213207	RPS18	intron
rs2138518	NDUFB4	near-gene-5
rs2138533	COL3A1	near-gene-5
rs2147318	FAM73A	near-gene-5
rs2156430	COL6A2	near-gene-5
rs216193	SRR	near-gene-5
rs216310	VWF	coding-synon
rs216311	VWF	missense
rs2176252	NDUFB4	near-gene-5
rs2180062	FHL1	intron
rs218979	NDUFA4	intron
rs2197414	GABRA6	near-gene-5
rs221153	KIAA0644	untranslated-3
rs2226834	COL6A2	intron
rs2227260	CKAP1	intron,near-gene-5
rs2228253	SP2	coding-synon
rs2228291	CLCN2	near-gene-5
rs2229358	SP2	coding-synon
rs2229765	IGF1R	coding-synon
rs2230199	C3	missense
rs2235928	SDHB	intron
rs2236595	ZP4	intron
rs2237051	EGF	missense
rs2239534	WFDC2	near-gene-5
rs2239565	ATP5O	near-gene-5
rs2239937	CLCN4	intron
rs2240688	PROM1	untranslated-3
rs2241591	NDUFA7	near-gene-5
rs2241591	RPS28	near-gene-5
rs2242128	HAPLN1	coding-synon
rs2242295	MMP19	intron
rs2242589	COL9A1	intron
rs2244175	NNMT	near-gene-5
rs2245803	MMP20	missense
rs2247322	RPL12	intron,near-gene-5
rs2247392	RPL22	intron
rs2251680	AMBP	intron
rs2252070	MMP13	near-gene-5
rs2254177	TMEM92	untranslated-3
rs2256292	NNMT	intron
rs2256883	CTTNBP2NL	coding-synon
rs226201	RPS23	untranslated-3
rs226380	A2M	untranslated-5
rs2267864	PI3	near-gene-5
rs2268188	NFYA	intron
rs2268578	LUM	intron
rs2269557	RAB40C	untranslated-3
rs2270565	UCP1	missense
rs2270625	RPL37	intron
rs2270756	PELO	near-gene-5
rs2271247	TMEM38B	near-gene-5
rs2271539	RPL27	intron
rs2271546	AXL	intron
rs2271953	RPL13A	near-gene-5
rs2272986	NFYA	intron
rs2274969	RPL35	intron
rs2275984	GGTLA1	missense
rs2277698	TIMP2	coding-synon
rs2277886	EFEMP1	intron
rs2278722	RPL31	near-gene-5
rs2278724	RPL31	intron
rs2280214	MFGE8	untranslated-3
rs2280231	NDUFS3	near-gene-5
rs2280401	RPS11	intron
rs2280495	ADCY1	untranslated-3
rs2280578	COX17	intron
rs2281098	CDC42EP1	coding-synon
rs2281636	COX15	intron,near-gene-5
rs2281829	C6orf125	intron
rs2282694	OAT	near-gene-5
rs2283753	SSR4	intron,near-gene-5
rs2286163	NDUFS8	near-gene-5
rs2286164	NDUFS8	intron
rs2286268	C7orf23	intron
rs2288393	LOX	intron
rs2288960	ATP5G3	untranslated-3
rs2289202	FN1	near-gene-5
rs2289202	FN1	near-gene-5
rs2289235	ITM2C	missense
rs2292038	RPS27L	untranslated-5
rs2292835	UQCRB	intron
rs2293235	COX17	intron
rs2293251	MRAS	untranslated-3
rs2294654	PAPPA2	untranslated-5
rs2295058	SDHB	intron
rs2295702	COX8C	intron
rs2295781	COX15	intron
rs2296292	LAMC1	coding-synon
rs2296613	NEBL	untranslated-3
rs2297834	CLIC5	untranslated-3
rs2301637	NDUFA1	intron,near-gene-5
rs2301723	RPL6	intron
rs2301759	ATP5D	near-gene-5
rs2304524	RPS9	intron
rs2304704	SLC40A1	coding-synon
rs2305600	COL14A1	coding-synon
rs2305819	ITGB6	coding-synon
rs2305998	CHAD	near-gene-5
rs2306473	PCSK7	coding-synon
rs2307064	RARRES1	coding-synon
rs2307068	ITPR1	near-gene-5
rs2310312	ANXA1	near-gene-5
rs2351420	COL3A1	intron
rs2360166	MMP25	near-gene-5
rs2360166	MMPL1	near-gene-5
rs2365714	HAPLN2	near-gene-5
rs2365716	BCAN	intron
rs2376481	GABRG3	intron
rs2376635	RBP3	near-gene-5
rs2395507	RPS24	intron
rs240422	COX7A2	intron
rs240423	COX7A2	near-gene-5
rs240745	NDUFAB1	intron
rs2412333	ABCC3	intron
rs2425019	MMP24	intron
rs2428982	RPL39	near-gene-5
rs2429	COL14A1	untranslated-3
rs2429002	RPL39	intron
rs2436514	RPL36	intron
rs2444857	RPL30	near-gene-5
rs2444860	RPL30	near-gene-5
rs2454217	RALGPS1	intron
rs246905	LOC90355	near-gene-5
rs2490232	BCKDHB	near-gene-5
rs2490234	BCKDHB	intron
rs2491161	OAT	intron
rs249496	PAM	untranslated-5
rs2499958	MMP26	intron
rs2499966	MMP26	near-gene-5
rs2511225	DPP3	intron
rs2511990	SERPING1	near-gene-5
rs2532689	GFRA1	near-gene-5
rs2536512	SOD3	missense
rs254257	NDUFA3	intron,near-gene-5
rs254259	NDUFA3	intron
rs254264	NDUFA3	intron,near-gene-5
rs255027	ADAMTS2	near-gene-5
rs2566	LAMB3	untranslated-3
rs2567698	AMBP	intron
rs2576722	RPS27A	intron,near-gene-5
rs2578187	ATP5A1	intron
rs2608830	RPL9	intron,near-gene-5
rs2615	MATN2	untranslated-3
rs2615489	DSPP	untranslated-3
rs26232	LOC90355	intron
rs2625288	NFKBIZ	near-gene-5
rs2627696	DMP1	near-gene-5
rs2627697	DMP1	near-gene-5
rs2640569	RPL41	near-gene-5
rs2647145	SDHB	intron
rs2647209	SDHB	near-gene-5
rs2664581	PI3	near-gene-5
rs268230	ATP5G3	near-gene-5
rs268231	ATP5G3	near-gene-5
rs2729376	SERPING1	near-gene-5
rs2733954	COX4I1	intron
rs2734827	UCP3	intron
rs2738	ADAMTS1	untranslated-3
rs2748241	RPS14	intron
rs275604	ADAMTS20	near-gene-5
rs275605	ADAMTS20	near-gene-5
rs275607	ADAMTS20	near-gene-5
rs275630	ADAMTS20	intron
rs2760	ANTXR2	untranslated-3
rs2761681	OMD	intron,near-gene-5
rs277410	LOC285636	intron
rs2795112	ANXA1	intron
rs2795113	ANXA1	intron
rs2795114	ANXA1	intron
rs279700	AASS	intron
rs2808772	COL27A1	near-gene-5
rs2808781	COL27A1	intron
rs2809287	ESRRG	untranslated-3
rs2816306	RGS1	intron
rs2829887	ATP5J	intron
rs2830581	ADAMTS5	untranslated-3
rs2834299	ATP5O	intron
rs2834301	ATP5O	near-gene-5
rs2834601	CLIC6	untranslated-3
rs2838038	TMPRSS2	untranslated-3
rs2839600	NDUFV3	intron
rs2839601	NDUFV3	intron
rs284565	RPL37A	near-gene-5
rs284572	RPL37A	intron
rs284573	RPL37A	intron
rs284574	RPL37A	near-gene-5
rs284576	RPL37A	near-gene-5
rs2845887	FLRT1	intron
rs2847492	NNMT	near-gene-5
rs2852427	NNMT	near-gene-5
rs2853522	MTR	untranslated-3
rs2877098	INHBA	near-gene-5
rs2877453	RPL30	intron
rs2887640	UCHL5	intron,near-gene-5
rs28899	CSPG2	near-gene-5
rs2895219	ECM2	intron
rs290190	SYTL2	intron
rs290193	SYTL2	intron
rs290194	SYTL2	intron,near-gene-5
rs290195	SYTL2	intron
rs2904169	DMP1	near-gene-5
rs291986	C1QB	intron
rs291988	C1QB	intron
rs292001	C1QA	intron
rs294179	C1QB	near-gene-5
rs294180	C1QB	near-gene-5
rs2958517	RPL8	near-gene-5
rs2976044	RPS20	intron
rs2976045	RPS20	intron
rs2976047	RPS20	near-gene-5
rs29761	RPL37	intron
rs3013122	NYX	untranslated-5
rs3016865	DKFZP564J0863	near-gene-5
rs3020931	BGN	intron
rs3027318	GLRA2	intron
rs3027594	RPL36A	intron
rs304074	ITPR1	intron
rs304077	ITPR1	near-gene-5
rs304079	ITPR1	near-gene-5
rs3087590	RPL37A	near-gene-5
rs3087650	COX11	untranslated-3
rs3087660	RPL4	near-gene-5
rs3087889	SLC12A2	untranslated-3
rs3088121	MATN2	untranslated-3
rs308950	TIMP4	intron
rs308953	TIMP4	intron
rs3094291	RPL21	near-gene-5
rs3094295	RPL24	intron
rs3098233	CTHRC1	coding-synon
rs3101018	CLIC1	near-gene-5
rs3118994	ZNF297B	coding-synon
rs31303	NDUFS4	coding-synon
rs3131383	CLIC1	near-gene-5
rs3134068	TNFRSF11B	intron
rs316234	LIX1	untranslated-3
rs3176860	VCAM1	intron
rs3176861	VCAM1	intron
rs3177253	PECI	missense
rs3178292	RPS2	near-gene-5
rs318095	ATP5G1	near-gene-5
rs3204853	NDUFAF1	missense
rs3208305	LPL	untranslated-3
rs3210089	NDUFA9	untranslated-3
rs3211189	GSTM4	untranslated-5
rs32613	PLK2	untranslated-3
rs3291	RGS6	untranslated-3
rs333079	AHCYL1	near-gene-5
rs33395	ADAMTS6	near-gene-5
rs33608	CSPG2	intron
rs3365	RPL27A	intron
rs34869	CDO1	near-gene-5
rs34896	RHOBTB3	coding-synon
rs351583	MSR1	near-gene-5
rs35195	CDH11	missense
rs35213	CDH11	missense
rs3522	LOXL1	untranslated-3
rs367836	GSTA4	untranslated-3
rs369880	RPL18	intron
rs3728	BRP44L	untranslated-3
rs3731572	LTBP1	untranslated-3
rs3733625	EGF	untranslated-3
rs3735242	GPC2	intron
rs3735520	HGF	near-gene-5
rs3735557	ASNS	intron
rs3738035	SRP9	near-gene-5
rs3738476	PRUNE	coding-synon
rs3738637	CLCNKA	intron,near-gene-5
rs3739956	ANXA1	untranslated-5
rs3742089	C1R	near-gene-5
rs3743262	IGF1R	coding-synon
rs3743563	MMP15	missense
rs3743936	MMP25	intron
rs3743936	MMPL1	intron
rs3744017	TRIM47	intron
rs3744811	C18orf1	untranslated-3
rs3747303	RPS4X	intron
rs3748166	TNC	intron
rs3749376	THRB	near-gene-5
rs3750625	ADRA2A	untranslated-3
rs3751234	KLHDC5	intron
rs3752536	ARHGAP18	near-gene-5
rs3753270	RPL11	near-gene-5
rs3753362	UQCRH	intron
rs3754507	SDHB	near-gene-5
rs3754734	EMILIN1	near-gene-5
rs3755724	TIMP4	intron,near-gene-5
rs3757583	ELN	near-gene-5
rs3757676	ASNS	near-gene-5
rs3758856	MMP13	near-gene-5
rs3759222	LUM	near-gene-5
rs3759860	TMED3	near-gene-5
rs3760841	UQCRFS1	near-gene-5
rs3760994	RPS15	near-gene-5
rs3761326	ATP5J	intron,near-gene-5
rs3761628	GPC4	near-gene-5
rs3762991	PELO	intron
rs3763389	DMP1	near-gene-5
rs3763979	SLC16A7	coding-synon
rs3764536	RPS5	near-gene-5
rs3765460	COL9A3	intron
rs3765975	CLCA2	intron
rs3766810	AK2	intron
rs3768480	AHCYL1	intron
rs3770785	FEZ2	intron
rs3773306	RPL32	intron
rs3778173	RPS12	intron
rs3780591	RPL35	intron
rs3780594	RPL35	intron
rs3781907	UCP3	intron
rs3782699	CKAP4	intron
rs3782928	C1R	untranslated-3
rs3784545	TMED3	intron
rs3785408	GGA2	intron
rs3786567	RPL13A	intron
rs3794176	NDUFS8	intron
rs3794664	COX4I1	intron
rs3795727	HAPLN2	intron
rs3796934	RPL34	near-gene-5
rs3797040	CLCN3	near-gene-5
rs3797041	CLCN3	near-gene-5
rs3797622	RPS14	intron
rs3801158	INHBA	intron
rs3805455	GABRP	untranslated-3
rs3806235	DBT	near-gene-5
rs3806236	DBT	near-gene-5
rs3806318	LEPR	near-gene-5
rs3806572	RTN4	intron
rs3806988	MUT	intron,near-gene-5
rs3808374	RPL8	near-gene-5
rs3808831	RPL12	intron,near-gene-5
rs3809156	ATP5G2	near-gene-5
rs3809566	TPM1	near-gene-5
rs3809714	RPL38	near-gene-5
rs3810229	RPS9	intron
rs3810329	SYMPK	intron
rs3810631	FBLN1	near-gene-5
rs3810632	FBLN1	near-gene-5
rs3810635	FBLN1	intron,near-gene-5
rs3810738	AMELX	intron
rs3810740	CLCN4	near-gene-5
rs3811992	GABRA6	intron
rs3811995	GABRA6	near-gene-5
rs3813359	KIAA1913	near-gene-5
rs3813360	KIAA1913	near-gene-5
rs3813573	CRABP1	near-gene-5
rs3813623	NDUFS2	near-gene-5
rs3813729	C1R	near-gene-5
rs3813730	C1R	near-gene-5
rs3814171	RPP38	missense
rs3814888	RPL17	near-gene-5
rs3816413	NDUFC1	near-gene-5
rs3818532	C6orf125	near-gene-5
rs3818815	RPL36	intron
rs3819089	MMP13	intron
rs3819100	NNMT	intron
rs3819332	RPS14	intron
rs3820033	RPL11	intron
rs3820231	SRP9	intron
rs3821608	RPL32	intron
rs3821815	KNG1	near-gene-5
rs3822356	NDUFA2	intron
rs3826321	RPL38	near-gene-5
rs3826322	RPL38	near-gene-5
rs3826439	CHAD	intron
rs3848161	ISLR	untranslated-3
rs3848638	NDUFS7	near-gene-5
rs3853401	LOX	intron
rs3888004	ISLR	untranslated-3
rs3889281	RBMS3	near-gene-5
rs3892761	ATP5G2	near-gene-5
rs3913009	RPS10	near-gene-5
rs3913010	RPS10	near-gene-5
rs3914916	RPL39L	intron
rs3917009	VCAM1	intron
rs3922634	SPG7	intron
rs3940746	ANXA2	intron
rs394447	MSR1	intron
rs402007	ADAMTS1	untranslated-5
rs409445	RPL26	intron
rs4131364	RPLP2	intron
rs4131826	SDHC	near-gene-5
rs414836	MSR1	intron
rs4151667	BF	missense
rs4222	FLJ20323	coding-synon
rs422679	RPL26	intron
rs4234677	ADAMTS9	near-gene-5
rs423490	C3	coding-synon
rs4237000	RPL7	intron
rs423906	THBS4	coding-synon
rs4242592	TNFRSF11B	near-gene-5
rs4246111	MMP16	near-gene-5
rs4246907	TNC	near-gene-5
rs4253963	USH2A	near-gene-5
rs4269525	NDUFB9	intron
rs4302292	ATP5O	near-gene-5
rs4323773	USH2A	near-gene-5
rs4347628	SPG7	near-gene-5
rs4392413	ADAMTS9	near-gene-5
rs4394387	RPL7	intron
rs4396173	USH2A	intron
rs4402665	RPL17	near-gene-5
rs4434205	CLCN3	intron
rs4437091	CLASP2	intron
rs444013	UBD	untranslated-3
rs4447076	MMRN2	untranslated-3
rs445310	KIAA0141	near-gene-5
rs4501743	CLCN4	near-gene-5
rs4515601	MMP16	intron
rs4523957	SRR	intron
rs4560384	COX7B2	intron
rs456298	TMPRSS2	untranslated-3
rs4571	PET112L	untranslated-3
rs4572	TGFBI	untranslated-3
rs457947	ADAMTS5	missense
rs4584412	VCAM1	near-gene-5
rs4596421	GABRA1	near-gene-5
rs459710	CSNK2A1	untranslated-3
rs4605	FMOD	untranslated-3
rs4625	DAG1	untranslated-3
rs463749	RPS18	intron,near-gene-5
rs464921	RPS18	intron
rs4653674	SRP9	near-gene-5
rs4655	ATP5C1	untranslated-3
rs465658	RPS18	intron,near-gene-5
rs4663722	COL6A3	untranslated-3
rs4670570	FEZ2	near-gene-5
rs4679	NDUFA8	coding-synon
rs4680816	RBMS3	intron
rs4686456	RPL39L	near-gene-5
rs4688500	ADAMTS9	near-gene-5
rs4690362	VEGFC	near-gene-5
rs4692572	CLCN3	intron
rs4696658	RPS3A	intron
rs4708055	MTO1	near-gene-5
rs472054	CHRNA3	untranslated-3
rs4727040	NDUFB2	intron
rs4727378	ASNS	intron
rs4728690	C7orf23	near-gene-5
rs4754	SPP1	coding-synon
rs4759282	ATP5G2	near-gene-5
rs4764324	GABARAPL1	near-gene-5
rs4764327	GABARAPL1	near-gene-5
rs4776787	RPL4	intron
rs4790	PCBP2	untranslated-3
rs4795089	MMP28	intron
rs4795090	MMP28	near-gene-5
rs4796108	MMP28	near-gene-5
rs480092	VARS	near-gene-5
rs480211	COX8A	near-gene-5
rs4802612	RPL13A	near-gene-5
rs4802856	HAS1	intron
rs4803934	PPP1R14A	intron
rs4808883	HOMER3	near-gene-5
rs482843	CTH	near-gene-5
rs4835689	HSPA9B	near-gene-5
rs484208	COL9A1	near-gene-5
rs4845360	RPS27	intron
rs4865744	PELO	near-gene-5
rs4865745	PELO	near-gene-5
rs4866399	ADAMTS12	intron
rs4887029	WDR61	intron
rs4889657	COX6A2	intron
rs4905166	FAM14A	near-gene-5
rs490574	CTH	intron
rs4908864	RPL22	near-gene-5
rs4917407	SLK	intron
rs4926172	NFIX	intron
rs4926176	NFIX	intron
rs4938619	RPS25	intron,near-gene-5
rs4938621	RPS25	intron
rs4945191	CLNS1A	intron
rs4950929	CHI3L1	near-gene-5
rs4967978	USP31	intron
rs4968014	GGA2	near-gene-5
rs4969168	SOCS3	untranslated-3
rs4973442	NMUR1	untranslated-3
rs499799	NDUFC2	untranslated-5
rs501602	ZP4	near-gene-5
rs502121	NDUFS7	intron
rs510634	LAMA5	near-gene-5
rs521633	RPL19	near-gene-5
rs523476	COX17	intron
rs523975	CEP70	near-gene-5
rs529615	CEP70	near-gene-5
rs534812	RPS3	intron
rs537266	SYTL2	intron
rs540389	COX8A	near-gene-5
rs542441	C6orf125	intron
rs546502	PPFIA1	missense
rs553717	GPC5	missense
rs564031	COL9A1	intron
rs5668	PTGER3	untranslated-5
rs567	NDUFS4	untranslated-3
rs573400	GABRA2	untranslated-3
rs573766	SYTL2	intron
rs5757613	RPL3	intron
rs5850	GPNMB	untranslated-3
rs5854	MMP1	untranslated-3
rs587585	C1QA	near-gene-5
rs591043	PHCA	untranslated-3
rs5912116	RPS4X	near-gene-5
rs5933366	GPC3	near-gene-5
rs5934700	STS	intron
rs5958777	RPS4X	near-gene-5
rs5963513	TSPAN7	intron
rs597315	MMP13	near-gene-5
rs5978265	KAL1	near-gene-5
rs5978952	KAL1	near-gene-5
rs5978953	KAL1	near-gene-5
rs5979395	AMELX	intron
rs5995711	RPL3	near-gene-5
rs601071	EMILIN2	untranslated-3
rs602128	MMP3	coding-synon
rs6031843	RPN2	intron
rs6032040	PI3	intron
rs6032213	WFDC2	near-gene-5
rs6042672	FLRT3	coding-synon
rs6060399	COX4I2	near-gene-5
rs6060403	COX4I2	near-gene-5
rs6061230	LAMA5	near-gene-5
rs6070698	ATP5E	near-gene-5
rs6073993	SLC12A5	intron
rs6119610	COX4I2	near-gene-5
rs6121396	RPS21	near-gene-5
rs6121558	RPS21	intron,near-gene-5
rs6122316	COL9A3	near-gene-5
rs614201	ADAMTS14	intron
rs621601	NDUFB6	near-gene-5
rs629566	NDUFB6	near-gene-5
rs632603	FLRT1	intron
rs6366	NDUFB10	intron
rs6366	RPS2	intron
rs638227	FLRT1	intron
rs638775	TECTA	intron
rs640198	MMP13	intron
rs641153	BF	missense
rs6417829	TSPAN7	near-gene-5
rs6438542	COX17	near-gene-5
rs6443038	NDUFB4	near-gene-5
rs644396	PPFIA1	intron
rs6444202	RPL39L	intron
rs6450080	PELO	near-gene-5
rs6460055	CLDN3	near-gene-5
rs6464541	CLCN1	near-gene-5
rs6465630	ASNS	intron
rs648743	CTH	near-gene-5
rs6489746	WNK1	intron
rs6495287	WDR61	near-gene-5
rs650241	SERPINH1	coding-synon
rs650275	VSNL1	intron
rs6520277	TIMP1	intron
rs6526113	GABRA3	intron
rs6530946	MSR1	near-gene-5
rs6531718	RPL9	intron
rs653790	NDUFB6	near-gene-5
rs6588640	PRKAA2	near-gene-5
rs659383	MMP13	near-gene-5
rs659822	LAMA5	intron,near-gene-5
rs660339	UCP2	missense
rs660652	CHRNA3	untranslated-3
rs661246	C11orf9	untranslated-3
rs6627595	GABRA3	intron
rs663214	MFAP1	intron
rs663465	CTH	near-gene-5
rs6643794	SSR4	intron,near-gene-5
rs6656063	KIRREL	intron
rs665691	C1QA	near-gene-5
rs6660701	NOS1AP	intron
rs6660919	AK2	near-gene-5
rs6695928	UAP1	intron
rs6698204	CHI3L1	near-gene-5
rs6700594	SDHB	intron
rs6702936	NOS1AP	near-gene-5
rs6704	SERPINH1	untranslated-3
rs6704428	UAP1	near-gene-5
rs6737	NDUFA5	untranslated-3
rs6750	POSTN	untranslated-3
rs675392	MMP13	near-gene-5
rs6755468	RTN4	intron
rs6759549	RPS7	near-gene-5
rs677688	IMPACT	missense
rs678376	SYTL2	intron,near-gene-5
rs6788514	NDUFB4	near-gene-5
rs6789298	ADAMTS9	near-gene-5
rs6791696	RPL24	near-gene-5
rs6797522	NFKBIZ	near-gene-5
rs681475	CTH	intron
rs6816703	NDUFC1	intron
rs6822	NDUFA8	untranslated-3
rs6833256	GABRG1	intron
rs6843792	TBC1D9	near-gene-5
rs6853616	TBC1D9	intron
rs685523	ADAMTS13	missense
rs6859808	EBF	near-gene-5
rs686364	CLDN8	missense
rs6869244	EBF	near-gene-5
rs6871	ISOC1	untranslated-3
rs6883877	GABRA1	intron
rs6898906	PCDHA1	intron
rs6900	RAFTLIN	untranslated-3
rs690216	RAFTLIN	coding-synon
rs6904263	GMNN	near-gene-5
rs6916646	COL9A1	near-gene-5
rs6926466	RPS12	near-gene-5
rs6927593	KIAA1913	near-gene-5
rs6928110	KIAA1913	near-gene-5
rs693420	ZP4	near-gene-5
rs694609	POLR1D	intron,near-gene-5
rs6962852	CLCN1	near-gene-5
rs696703	C1orf173	intron
rs6977581	LOC155060	untranslated-3
rs6993	GOT2	untranslated-3
rs702398	NDUFA2	intron,near-gene-5
rs7030031	TNC	intron
rs7035109	LTB4DH	near-gene-5
rs705423	LOC283537	untranslated-3
rs705704	RPS26	near-gene-5
rs706308	SETD7	intron
rs706310	SETD7	near-gene-5
rs7071351	RPS24	intron
rs7095992	ADAMTS14	near-gene-5
rs7097	POLR1D	near-gene-5
rs7097109	SLK	intron
rs7111860	LOC387758	untranslated-5
rs7125607	RPS13	intron
rs7131534	RPS25	intron,near-gene-5
rs7135965	LDHB	near-gene-5
rs7140961	CCNB1IP1	intron
rs7141379	NDUFB1	intron
rs7151932	NDUFB1	intron
rs7177445	FBN1	untranslated-3
rs7196121	UQCRC2	intron
rs7201	MMP2	untranslated-3
rs7218002	NTN1	near-gene-5
rs7219464	RPL38	near-gene-5
rs7219493	ATP5H	intron,near-gene-5
rs7228550	ATP5A1	intron
rs7229278	RPL17	near-gene-5
rs7245	NDUFA6	untranslated-3
rs7249094	ADAMTS10	intron
rs7255648	RPL28	untranslated-3
rs7255657	RPL28	untranslated-3
rs725584	FHL1	intron
rs7297602	ATP5G2	near-gene-5
rs730079	COMP	near-gene-5
rs7307	SPOCK2	untranslated-3
rs734379	RPS5	intron
rs7359861	COX6B1	coding-synon
rs736911	CHAD	intron
rs7373686	SCN5A	near-gene-5
rs7373934	SCN5A	near-gene-5
rs738331	RPL3	intron
rs738791	MMP11	intron
rs7391474	GABRA3	near-gene-5
rs740252	KIAA0644	untranslated-5
rs7403021	GABRG3	near-gene-5
rs7404739	USP31	near-gene-5
rs740580	NDUFB10	intron,near-gene-5
rs740580	RPS2	intron,near-gene-5
rs7441	DCN	untranslated-3
rs7447732	EBF	near-gene-5
rs7450	MAK10	untranslated-3
rs747948	RPS21	near-gene-5
rs747949	RPS21	near-gene-5
rs750449	FBLN1	near-gene-5
rs7508025	RPL18A	near-gene-5
rs7515776	CHI3L1	intron
rs753279	NDUFA2	intron,near-gene-5
rs753280	NDUFA2	intron,near-gene-5
rs753420	COX7A1	untranslated-5
rs7536272	TSPAN1	near-gene-5
rs755726	RPS21	intron,near-gene-5
rs7560321	FEZ2	intron
rs7561	LAMB1	untranslated-3
rs7569	LTBP2	untranslated-3
rs757421	ABCC3	near-gene-5
rs7576918	ANTXR1	near-gene-5
rs757961	C7orf23	near-gene-5
rs758335	NDUFB10	intron,near-gene-5
rs758335	RPS2	intron,near-gene-5
rs7584385	ANTXR1	intron
rs7593881	VSNL1	near-gene-5
rs759628	UQCRFS1	near-gene-5
rs7617901	RPL32	near-gene-5
rs7627602	RPL32	intron
rs7631002	RPL35A	intron
rs7646	MTHFD1L	untranslated-3
rs765320	ANXA2	near-gene-5
rs7659772	GLRA3	near-gene-5
rs7678338	GABRA4	untranslated-3
rs7683552	COX7B2	intron
rs769099	ITPR1	near-gene-5
rs769395	GAD1	untranslated-3
rs7704209	GABRA6	intron
rs770895	TPBG	near-gene-5
rs770911	TPBG	near-gene-5
rs7716758	PELO	near-gene-5
rs7728482	OXCT1	near-gene-5
rs7747	ANTXR2	untranslated-3
rs7750700	MUT	intron
rs7768	PRDX3	untranslated-3
rs778591	NDUFA2	near-gene-5
rs7790127	ASNS	intron
rs7803697	NDUFB2	intron
rs7835845	MMP16	intron
rs7843902	RPL7	intron
rs7867300	OMD	intron
rs7881	POLE4	untranslated-3
rs7885457	CLCN5	near-gene-5
rs7885997	RPL39	intron
rs788908	ADAMTS3	missense
rs7894615	DHTKD1	near-gene-5
rs7899526	C10orf38	intron
rs7907110	FER1L3	near-gene-5
rs7914	MCAM	untranslated-3
rs7925000	RPL27A	near-gene-5
rs7948073	NDUFV1	intron,near-gene-5
rs7962629	C1S	near-gene-5
rs7963016	ATP5G2	near-gene-5
rs7965055	C1S	near-gene-5
rs7968584	C1S	intron
rs7992315	FLJ38725	untranslated-3
rs8025779	CYFIP1	intron
rs8026257	WDR61	intron
rs8028537	AGC1	near-gene-5
rs8033800	ANXA2	intron
rs8042694	COX5A	intron
rs8043062	RPL4	intron,near-gene-5
rs805701	COL17A1	coding-synon
rs8067	ASPN	untranslated-3
rs8070845	RPL38	near-gene-5
rs8071689	RPL26	near-gene-5
rs8089	THBS2	untranslated-3
rs8089150	ATP5A1	intron
rs8095608	ATP5A1	intron,near-gene-5
rs8103278	SYMPK	intron
rs8109226	PALM	intron
rs8109749	UQCRFS1	intron
rs8112223	HAS1	near-gene-5
rs8122715	RPN2	intron,near-gene-5
rs8133991	ATP5J	intron
rs8169	DKK3	untranslated-3
rs8204	ALDH6A1	untranslated-3
rs820870	HEXB	near-gene-5
rs820879	HEXB	intron
rs820880	HEXB	intron
rs820883	HEXB	intron
rs8298	CLDN1	untranslated-3
rs831592	FBXO3	untranslated-3
rs834504	VSNL1	intron
rs840462	LOX	intron
rs840464	LOX	intron
rs8471	PGM2L1	untranslated-3
rs8530	MFGE8	untranslated-3
rs8597	CALU	untranslated-3
rs8643	TXNDC5	untranslated-3
rs867131	GGA2	intron
rs868005	ELN	intron
rs869457	LAMC3	missense
rs8699	NTN4	untranslated-3
rs876252	ATP5G2	near-gene-5
rs876663	RPL35	near-gene-5
rs8818	LOXL1	untranslated-3
rs884368	CCNB1IP1	intron
rs8914	ARHGAP1	untranslated-3
rs8924	TMPRSS4	untranslated-3
rs892940	THRB	near-gene-5
rs893971	PPM1K	intron
rs894469	FMO5	coding-synon
rs9037	MAP4K3	untranslated-3
rs906807	NDUFV2	missense
rs908803	DEGS1	untranslated-3
rs908804	DEGS1	untranslated-3
rs9131	CXCL2	untranslated-3
rs913243	C1QB	intron
rs9138	SPP1	untranslated-3
rs915941	RPL10	near-gene-5
rs915942	RPL10	intron
rs915943	RPL10	near-gene-5
rs916863	KLHL3	untranslated-3
rs917183	HGF	near-gene-5
rs922901	NDUFA4	near-gene-5
rs923118	ISLR	near-gene-5
rs923118	ISLR	near-gene-5
rs923370	RPL23	near-gene-5
rs9252	PTRF	untranslated-3
rs9254	COL6A1	untranslated-3
rs9259	CLIC4	untranslated-3
rs928501	CTGF	intron
rs929762	GABRP	untranslated-5
rs929881	FA2H	coding-synon
rs9308843	RPL31	near-gene-5
rs9310411	RPL32	near-gene-5
rs9325510	SLK	intron
rs9341423	MTO1	near-gene-5
rs9352801	BCKDHB	intron
rs9371	DLAT	untranslated-3
rs9389034	RPS12	intron
rs9399005	CTGF	near-gene-5
rs9402163	ARHGAP18	near-gene-5
rs940853	NTN1	intron
rs9425	COL17A1	untranslated-3
rs9429768	AHCYL1	intron
rs945425	CLCNKA	near-gene-5
rs946252	AMELX	intron
rs946259	CHI3L1	intron
rs946261	CHI3L1	near-gene-5
rs9501975	C6orf85	untranslated-3
rs952561	GLRA3	intron
rs953978	RPS27L	near-gene-5
rs957	RPS6	intron
rs958187	FAM14A	intron
rs959	PTGER3	untranslated-3
rs960816	COL9A1	intron
rs962066	CSPG2	intron
rs9660	ATP5H	near-gene-5
rs966627	LTB4DH	near-gene-5
rs966628	LTB4DH	near-gene-5
rs968474	COX6A1	near-gene-5
rs969	ZA20D2	untranslated-3
rs973447	WFDC2	near-gene-5
rs9779	MTR	untranslated-3
rs981829	RBMS3	near-gene-5
rs981830	RBMS3	near-gene-5
rs9821102	RBMS3	intron
rs9822	DLAT	untranslated-3
rs9829395	NDUFB5	intron
rs9841857	NFKBIZ	intron
rs9858528	KLHL24	intron
rs9865039	NDUFB4	near-gene-5
rs9880989	IQCG	missense
rs9883112	C3orf14	near-gene-5
rs9921	CLCN7	untranslated-3
rs9933	SPARCL1	coding-synon
rs994004	CSPG2	intron
rs9941555	FEZ2	intron
rs9974298	NDUFV3	near-gene-5
rs9978055	COL6A2	intron
rs998664	AK2	untranslated-3
