# Supplementary material for: Sequential Use of Transcriptional Profiling, Expression Quantitative Trait Mapping, and Gene Association Implicates MMP20 in Human Kidney Aging
Source: PLoS Genet. 2009 Oct 16;5(10):e1000685. doi: 10.1371/journal.pgen.1000685 (PMC2752811; doi:10.1371/journal.pgen.1000685)
Supplement: Table S2 — Total expression associated SNPs. (0.02 MB XLS) [file pgen.1000685.s002.xls]

## Sheet: Sheet1
Gene	SNP	beta1 P-value	High expression allele	Low expression allele
RPS26	rs705704	1.2 x 10-20	A	G
POLR1D	rs10492487	6.2 x 10-6	T	A
COX7A2L	rs1997	8.9 x 10-6	T	A
ZNF6	rs1006629	1.2 x 10-5	C	T
RPL12	rs2247322	3.7 x 10-5	A	T
TXNDC5	rs8643	1.2 x 10-4	G	A
RPS9	rs2304524	1.3 x 10-4	G	C
RPS18	rs213204	2.5 x 10-4	C	A
CFB	rs641153	2.6 x 10-4	T	C
ANTXR1	rs7584385	2.8 x 10-4	G	A
POLR1D	rs7097	3.0 x 10-4	G	A
RPL12	rs1139400	3.7 x 10-4	G	A
COL15A1	rs1051105	7.0 x 10-4	A	G
ATP5F1	rs1264899	7.4 x 10-4	A	G
RPS18	rs213199	8.3 x 10-4	C	T
RPS9	rs3810229	9.5 x 10-4	A	C
