# Supplementary material for: Sequential Use of Transcriptional Profiling, Expression Quantitative Trait Mapping, and Gene Association Implicates MMP20 in Human Kidney Aging
Source: PLoS Genet. 2009 Oct 16;5(10):e1000685. doi: 10.1371/journal.pgen.1000685 (PMC2752811; doi:10.1371/journal.pgen.1000685)
Supplement: Table S3 — Allele-specific expression associated SNPs. (0.04 MB XLS) [file pgen.1000685.s003.xls]

## Sheet: Sheet1
Gene	SNP	Number heterozygotes	ASE proportion	Major allele (# higher expression)	Minor allele (# higher expression)	Mean fold change (higher allele/lower allele)	Fisher's Meta P-value
PEG3	rs1055359	32	1	A (12)	G (20)	11.7	<1E-100
COL17A1	rs805701	23	1	A (23)	G (0)	2.2	<1E-100
LAMC1	rs2296292	13	1	A (12)	C (1)	2.2	1e-44
MMP8	rs1276282	12	1	C (0)	T (12)	2.6	<1E-100
CLCA1	rs1882753	10	1	T (10)	C (0)	2.4	<1E-100
PAPPA2	rs2294654	9	1	G (0)	A (9)	3.2	<1E-100
GABRG2	rs211037	8	1	C (1)	T (7)	2.1	<1E-100
SLC16A7	rs10506399	36	0.97	G (0)	A (35)	2	<1E-100
PDIA4	rs1052549	31	0.97	T (0)	G (30)	1.7	1e-55
ATHL1	rs2242565	37	0.95	A (34)	G (1)	3.1	<1E-100
FAM83F	rs17406386	33	0.94	A (31)	G (0)	4.1	<1E-100
BRP44L	rs3728	43	0.93	T (0)	G (40)	1.6	<1E-100
LAMA3	rs1154226	29	0.93	C (0)	G (27)	2	<1E-100
KERA	rs1990548	27	0.93	A (24)	C (1)	1.9	<1E-100
TXNDC5	rs8643	15	0.93	G (14)	A (0)	3.1	1e-40
FLJ38725	rs7992315	14	0.93	T (13)	C (0)	1.6	1e-46
COX7A2L	rs1997	52	0.92	A (0)	T (48)	1.6	1e-91
MMP20	rs2245803	12	0.92	C (0)	A (11)	2.1	<1E-100
COL17A1	rs9425	12	0.92	G (0)	A (11)	1.8	<1E-100
RGS6	rs3291	23	0.91	A (20)	G (1)	2.6	<1E-100
CXCL14	rs1046092	11	0.91	A (0)	G (10)	1.8	1e-65
SPP1	rs4754	40	0.9	T (34)	C (2)	4.8	<1E-100
PHCA	rs591043	31	0.9	A (0)	G (28)	2.3	1e-99
MATN2	rs3088121	21	0.9	A (1)	G (18)	1.6	1e-62
GPC6	rs1535692	20	0.9	G (0)	A (18)	2.2	<1E-100
GPC5	rs553717	10	0.9	G (0)	A (9)	2.1	<1E-100
GABRA4	rs7678338	45	0.89	T (40)	C (0)	4.5	<1E-100
GPR61	rs17575798	9	0.89	G (0)	A (8)	1.9	1e-23
ADRA2A	rs3750625	9	0.89	C (0)	A (8)	1.8	<1E-100
TPD52	rs10098470	8	0.88	G (7)	A (0)	1.4	1e-43
TIMP3	rs1065314	36	0.86	T (31)	C (0)	3.1	<1E-100
DSPP	rs2615489	22	0.86	A (19)	G (0)	2.8	<1E-100
SPP1	rs9138	40	0.85	A (28)	C (6)	6.2	<1E-100
TMEM92	rs2254177	12	0.83	C (0)	T (10)	1.8	<1E-100
CHRNA3	rs660652	11	0.82	G (0)	A (9)	2.8	<1E-100
OSMR	rs1239344	36	0.81	G (0)	A (29)	1.7	<1E-100
TIMP3	rs1427384	36	0.81	A (1)	G (28)	2.9	<1E-100
GABRP	rs929762	15	0.8	T (12)	C (0)	2.4	<1E-100
GPNMB	rs5850	42	0.79	G (32)	A (1)	1.8	1e-59
C3	rs2230199	28	0.79	C(1)	G (21)	2.8	<1E-100
C7	rs14190	37	0.78	A (6)	G (23)	1.7	1e-77
GOT2	rs6993	32	0.78	C (0)	T (25)	1.5	<1E-100
RAFTLIN	rs6900	13	0.77	C (10)	T (0)	1.6	1e-16
NDUFC2	rs499799	29	0.76	G (21)	C (1)	4.6	1e-54
THBS4	rs423906	20	0.75	G (0)	A (15)	2.1	<1E-100
MMP9	rs13969	42	0.74	A (0)	C (31)	3	1e-67
RPL15	rs1133926	27	0.74	A (1)	G (19)	3.6	<1E-100
LPL	rs3208305	41	0.73	A (9)	T (21)	2.3	<1E-100
MMP25	rs1043298	37	0.73	T (1)	A (26)	1.8	<1E-100
NDUFAF1	rs1899	33	0.73	G (24)	A (0)	2	1e-50
CLCA1	rs1321694	15	0.73	A (0)	T (11)	4	<1E-100
LOC387758	rs7111860	15	0.73	T (11)	G (0)	3.4	<1E-100
SOHLH2	rs2296967	11	0.73	G (0)	A (8)	3	<1E-100
SPARCL1	rs9933	45	0.71	C (32)	T (0)	1.6	1e-69
PLK2	rs15915	35	0.71	G (1)	A (24)	1.7	1e-67
THBS4	rs1866389	28	0.71	C (19)	G(1)	1.8	<1E-100
MMP3	rs602128	24	0.71	T (17)	C (0)	2.1	<1E-100
LTF	rs1126478	24	0.71	A (3)	G (14)	4.1	<1E-100
GPC6	rs17645969	30	0.7	C (2)	A (19)	1.9	<1E-100
DCN	rs7441	10	0.7	C (0)	T (7)	1.8	1e-39
FMO5	rs894469	10	0.7	A (7)	G (0)	3.7	<1E-100
PRICKLE1	rs1043652	35	0.69	G (1)	A (23)	2.1	1e-48
FA2H	rs1046371	37	0.68	C(1)	G (24)	1.4	1e-44
MMP9	rs20544	49	0.67	T (32)	C (1)	3.2	<1E-100
HAPLN1	rs2242128	18	0.67	G (1)	C (11)	2.8	<1E-100
SMPD2	rs1476387	6	0.67	G (3)	T (1)	6.7	1e-95
ATP5C1	rs4655	41	0.66	T (26)	C (1)	2.1	<1E-100
RHOBTB3	rs12351	37	0.65	T (24)	G (0)	3.3	<1E-100
PHYH	rs11133	31	0.65	G (9)	A (11)	1.7	1e-70
IGF1R	rs2229765	23	0.65	G (8)	A (7)	1.4	1e-53
POSTN	rs6750	20	0.65	G (7)	C(6)	2.8	<1E-100
SP2	rs2229358	47	0.64	G (1)	A (29)	1.6	<1E-100
MATN1	rs20566	36	0.64	A (22)	G (1)	1.6	1e-51
RARRES1	rs2307064	28	0.64	C (9)	T (9)	1.5	<1E-100
RPL28	rs7255657	11	0.64	A (6)	G (1)	1.9	1e-21
PECI	rs3177253	30	0.63	G (18)	A (1)	2.4	1e-59
LAMB1	rs7561	42	0.62	C (25)	A (1)	2.7	1e-59
GABRA4	rs17599102	39	0.62	C (1)	T (23)	2.2	<1E-100
ATP5F1	rs1264899	38	0.61	G (22)	A (1)	1.4	1e-32
MTR	rs2853522	33	0.61	C (14)	A (6)	1.5	1e-44
NOV	rs14324	28	0.61	C (1)	T (16)	1.7	1e-58
CLIC6	rs2834601	18	0.61	C (2)	T (9)	2.2	1e-60
KIAA0644	rs740252	40	0.6	G (1)	C (23)	2	<1E-100
EGF	rs3733625	15	0.6	A (1)	G (8)	5.1	<1E-100
MFGE8	rs8530	27	0.59	G (3)	A (13)	1.6	<1E-100
FLRT2	rs17646457	22	0.59	G (1)	A (12)	1.9	1e-55
LIX1	rs316234	37	0.57	C (1)	A (20)	1.9	<1E-100
IGF1R	rs3743262	14	0.57	C (2)	T (6)	3.4	1e-54
GLRB	rs1129304	36	0.56	T (19)	A (1)	1.5	1e-77
FN1	rs2289202	20	0.55	G (0)	A (11)	2	1e-42
MAP4	rs1061003	41	0.54	C (22)	G (0)	1.5	1e-32
AATF	rs1045056	41	0.54	T (0)	C (22)	2.8	1e-30
ADAMTS5	rs457947	37	0.54	C (19)	G (1)	1.6	<1E-100
CFB	rs641153	13	0.54	C (3)	T (4)	1.4	1e-38
TGFB2	rs900	13	0.54	A (7)	T (0)	2.1	1e-15
MMP7	rs10502001	32	0.53	C (13)	T (4)	1.6	1e-25
ADCY1	rs2280495	19	0.53	C (1)	T (9)	1.8	1e-37
SLC16A7	rs3763979	17	0.53	G (3)	A (6)	2.5	<1E-100
HIBADH	rs1052741	29	0.52	C (13)	T (2)	2.7	1e-45
FBLN2	rs1061375	40	0.5	G (1)	A (19)	2	1e-35
FLRT2	rs10309	38	0.5	G (2)	A (17)	2.1	<1E-100
C18orf1	rs3744811	32	0.5	C (1)	T (15)	1.9	1e-38
SPARCL1	rs1049539	32	0.5	A (1)	G (15)	1.7	1e-22
PTPRO	rs1050646	18	0.5	T (0)	C (9)	1.4	1e-25
COL6A3	rs4663722	18	0.5	C (2)	G (7)	1.5	1e-24
