# Supplementary material for: Sequential Use of Transcriptional Profiling, Expression Quantitative Trait Mapping, and Gene Association Implicates MMP20 in Human Kidney Aging
Source: PLoS Genet. 2009 Oct 16;5(10):e1000685. doi: 10.1371/journal.pgen.1000685 (PMC2752811; doi:10.1371/journal.pgen.1000685)
Supplement: Table S4 — SNPs tested for association with kidney aging. (0.15 MB XLS) [file pgen.1000685.s004.xls]

## Sheet: TableS2_SNPs_tested_for_associa
SNP	Gene
rs10908286	AATF
rs11871099	AATF
rs1634332	AATF
rs2411163	AATF
rs8064614	AATF
rs8073372	AATF
rs10482979	ADAMTS5
rs151058	ADAMTS5
rs162496	ADAMTS5
rs226794	ADAMTS5
rs229054	ADAMTS5
rs229078	ADAMTS5
rs229079	ADAMTS5
rs233598	ADAMTS5
rs233896	ADAMTS5
rs2830585	ADAMTS5
rs10241950	ADCY1
rs10243170	ADCY1
rs10249706	ADCY1
rs10268339	ADCY1
rs1042009	ADCY1
rs11766192	ADCY1
rs11770994	ADCY1
rs12112953	ADCY1
rs12155410	ADCY1
rs13222078	ADCY1
rs1521470	ADCY1
rs17172602	ADCY1
rs2461106	ADCY1
rs2471222	ADCY1
rs2471226	ADCY1
rs2471267	ADCY1
rs2960288	ADCY1
rs3735666	ADCY1
rs4720512	ADCY1
rs4724420	ADCY1
rs4724425	ADCY1
rs7456393	ADCY1
rs7778387	ADCY1
rs868362	ADCY1
rs9639925	ADCY1
rs17128356	ADRA2A
rs7096359	ADRA2A
rs10167468	ANTXR1
rs10179227	ANTXR1
rs10182789	ANTXR1
rs10188804	ANTXR1
rs10203421	ANTXR1
rs1106518	ANTXR1
rs11126220	ANTXR1
rs11673753	ANTXR1
rs11680427	ANTXR1
rs11689690	ANTXR1
rs11897924	ANTXR1
rs12105268	ANTXR1
rs12465132	ANTXR1
rs12713671	ANTXR1
rs13016276	ANTXR1
rs13030844	ANTXR1
rs3890787	ANTXR1
rs4241349	ANTXR1
rs4263144	ANTXR1
rs4299364	ANTXR1
rs4315565	ANTXR1
rs4358156	ANTXR1
rs4386359	ANTXR1
rs4435491	ANTXR1
rs4464317	ANTXR1
rs4527239	ANTXR1
rs4542888	ANTXR1
rs4555379	ANTXR1
rs4567970	ANTXR1
rs4581932	ANTXR1
rs4618092	ANTXR1
rs4854472	ANTXR1
rs4854537	ANTXR1
rs4854538	ANTXR1
rs4854547	ANTXR1
rs4854550	ANTXR1
rs6546473	ANTXR1
rs6546477	ANTXR1
rs6546480	ANTXR1
rs6546487	ANTXR1
rs6708226	ANTXR1
rs6710147	ANTXR1
rs6710260	ANTXR1
rs6727307	ANTXR1
rs6743357	ANTXR1
rs6743488	ANTXR1
rs6743513	ANTXR1
rs6751798	ANTXR1
rs7424907	ANTXR1
rs7569175	ANTXR1
rs7582833	ANTXR1
rs7584385	ANTXR1
rs7584948	ANTXR1
rs7591556	ANTXR1
rs7591558	ANTXR1
rs7599536	ANTXR1
rs7600244	ANTXR1
rs1474480	ATHL1
rs11255367	ATP5C1
rs1244414	ATP5C1
rs2778475	ATP5C1
rs2802460	ATP5C1
rs4363498	ATP5C1
rs1264897	ATP5F1
rs1264898	ATP5F1
rs1264901	ATP5F1
rs2298185	ATP5F1
rs2343591	BRP44L
rs3728	BRP44L
rs3734605	BRP44L
rs1026330	C18orf1
rs10502420	C18orf1
rs10502421	C18orf1
rs10853232	C18orf1
rs11080664	C18orf1
rs1149360	C18orf1
rs11659895	C18orf1
rs11660814	C18orf1
rs11661042	C18orf1
rs11662617	C18orf1
rs11663520	C18orf1
rs11876765	C18orf1
rs12326169	C18orf1
rs12326878	C18orf1
rs12373408	C18orf1
rs12456874	C18orf1
rs12458775	C18orf1
rs12604898	C18orf1
rs12605886	C18orf1
rs12607576	C18orf1
rs1284402	C18orf1
rs1284403	C18orf1
rs1284409	C18orf1
rs1284410	C18orf1
rs1284412	C18orf1
rs1284416	C18orf1
rs1284417	C18orf1
rs1284427	C18orf1
rs1284439	C18orf1
rs1284442	C18orf1
rs1284443	C18orf1
rs1290366	C18orf1
rs12955640	C18orf1
rs12956044	C18orf1
rs12959057	C18orf1
rs12959988	C18orf1
rs12960760	C18orf1
rs12964045	C18orf1
rs12965248	C18orf1
rs12968748	C18orf1
rs1377813	C18orf1
rs1540080	C18orf1
rs1648618	C18orf1
rs17614086	C18orf1
rs17681051	C18orf1
rs1785108	C18orf1
rs1785113	C18orf1
rs1785122	C18orf1
rs1785125	C18orf1
rs1785128	C18orf1
rs1785149	C18orf1
rs1785177	C18orf1
rs1785182	C18orf1
rs1785199	C18orf1
rs1785205	C18orf1
rs1786501	C18orf1
rs1893979	C18orf1
rs1940916	C18orf1
rs1981402	C18orf1
rs2027683	C18orf1
rs2042743	C18orf1
rs2085049	C18orf1
rs2187502	C18orf1
rs2276392	C18orf1
rs2847111	C18orf1
rs2867878	C18orf1
rs3744811	C18orf1
rs3809906	C18orf1
rs3859301	C18orf1
rs3931961	C18orf1
rs4796974	C18orf1
rs4796989	C18orf1
rs4797750	C18orf1
rs4797757	C18orf1
rs4797774	C18orf1
rs4797778	C18orf1
rs4797788	C18orf1
rs6505796	C18orf1
rs6505798	C18orf1
rs6505810	C18orf1
rs6505823	C18orf1
rs6505831	C18orf1
rs7228010	C18orf1
rs7229093	C18orf1
rs7230209	C18orf1
rs7231366	C18orf1
rs7232054	C18orf1
rs7239579	C18orf1
rs7243103	C18orf1
rs7244136	C18orf1
rs7244887	C18orf1
rs8083969	C18orf1
rs8084152	C18orf1
rs8084225	C18orf1
rs8084766	C18orf1
rs8089195	C18orf1
rs8089773	C18orf1
rs8090201	C18orf1
rs8098023	C18orf1
rs8098206	C18orf1
rs8099000	C18orf1
rs8099189	C18orf1
rs8099604	C18orf1
rs872906	C18orf1
rs890472	C18orf1
rs948497	C18orf1
rs9646474	C18orf1
rs9948620	C18orf1
rs9951318	C18orf1
rs9960403	C18orf1
rs9960998	C18orf1
rs9961087	C18orf1
rs9961121	C18orf1
rs9963094	C18orf1
rs9965010	C18orf1
rs11569429	C3
rs11569523	C3
rs11672613	C3
rs163913	C3
rs2230205	C3
rs2250656	C3
rs2277984	C3
rs237554	C3
rs344542	C3
rs423490	C3
rs432001	C3
rs432823	C3
rs10072214	C7
rs1078375	C7
rs10941528	C7
rs13156109	C7
rs13175903	C7
rs1450660	C7
rs16870514	C7
rs1901167	C7
rs2271709	C7
rs2292727	C7
rs2455308	C7
rs2455314	C7
rs2597738	C7
rs324058	C7
rs324060	C7
rs3792644	C7
rs3805221	C7
rs7724262	C7
rs8264	C7
rs971075	C7
rs1270942	CFB
rs2072633	CFB
rs4151657	CFB
rs541862	CFB
rs1051730	CHRNA3
rs12910984	CHRNA3
rs12914385	CHRNA3
rs1948	CHRNA3
rs3743075	CHRNA3
rs3743077	CHRNA3
rs578776	CHRNA3
rs6495309	CHRNA3
rs8042374	CHRNA3
rs8192475	CHRNA3
rs938682	CHRNA3
rs1321690	CLCA1
rs1321695	CLCA1
rs1358826	CLCA1
rs2075630	CLCA1
rs2734690	CLCA1
rs2734700	CLCA1
rs2734705	CLCA1
rs2753334	CLCA1
rs2753338	CLCA1
rs2753378	CLCA1
rs2791491	CLCA1
rs2791494	CLCA1
rs3753276	CLCA1
rs926065	CLCA1
rs11911845	CLIC6
rs2070367	CLIC6
rs2070368	CLIC6
rs2834578	CLIC6
rs2834585	CLIC6
rs2834586	CLIC6
rs2834590	CLIC6
rs2834591	CLIC6
rs2834600	CLIC6
rs2834601	CLIC6
rs6517254	CLIC6
rs7281533	CLIC6
rs1041631	COL15A1
rs10819542	COL15A1
rs10988495	COL15A1
rs12001981	COL15A1
rs12216916	COL15A1
rs12352939	COL15A1
rs13302368	COL15A1
rs1360686	COL15A1
rs1413294	COL15A1
rs1413299	COL15A1
rs1537504	COL15A1
rs1537506	COL15A1
rs1543709	COL15A1
rs16918167	COL15A1
rs17711860	COL15A1
rs2067986	COL15A1
rs2075664	COL15A1
rs2075666	COL15A1
rs2151616	COL15A1
rs2297602	COL15A1
rs3739799	COL15A1
rs3780622	COL15A1
rs3824511	COL15A1
rs4742754	COL15A1
rs4743307	COL15A1
rs6478963	COL15A1
rs6478966	COL15A1
rs7031588	COL15A1
rs7851787	COL15A1
rs869776	COL15A1
rs882727	COL15A1
rs976240	COL15A1
rs10883962	COL17A1
rs11191916	COL17A1
rs11596890	COL17A1
rs1747677	COL17A1
rs17821926	COL17A1
rs2147268	COL17A1
rs2147269	COL17A1
rs2274107	COL17A1
rs582661	COL17A1
rs805693	COL17A1
rs805708	COL17A1
rs805721	COL17A1
rs805722	COL17A1
rs10167850	COL6A3
rs10178599	COL6A3
rs10202434	COL6A3
rs11677456	COL6A3
rs11690358	COL6A3
rs12052967	COL6A3
rs12622093	COL6A3
rs12622722	COL6A3
rs12992087	COL6A3
rs13431876	COL6A3
rs1566153	COL6A3
rs1874573	COL6A3
rs2291794	COL6A3
rs2291795	COL6A3
rs2645766	COL6A3
rs2645772	COL6A3
rs2645779	COL6A3
rs2645782	COL6A3
rs2646254	COL6A3
rs2646261	COL6A3
rs2646262	COL6A3
rs2646265	COL6A3
rs3790995	COL6A3
rs3790998	COL6A3
rs3828134	COL6A3
rs4433949	COL6A3
rs4663724	COL6A3
rs4663727	COL6A3
rs4663731	COL6A3
rs6728818	COL6A3
rs6758526	COL6A3
rs7586225	COL6A3
rs7597795	COL6A3
rs10206058	COX7A2L
rs2237061	CXCL14
rs2547	CXCL14
rs11106030	DCN
rs3138189	DCN
rs3138190	DCN
rs566806	DCN
rs741212	DCN
rs2736982	DSPP
rs3750025	DSPP
rs10011112	EGF
rs11568993	EGF
rs11568994	EGF
rs11569033	EGF
rs2067004	EGF
rs2237051	EGF
rs2250724	EGF
rs2255355	EGF
rs2298999	EGF
rs2299001	EGF
rs3733625	EGF
rs3796944	EGF
rs3796947	EGF
rs4698800	EGF
rs6825106	EGF
rs9991367	EGF
rs9992755	EGF
rs1076251	FA2H
rs11643479	FA2H
rs12919626	FA2H
rs2074629	FA2H
rs2240245	FA2H
rs2240246	FA2H
rs4488477	FA2H
rs4556811	FA2H
rs4999690	FA2H
rs7185697	FA2H
rs7187614	FA2H
rs886548	FA2H
rs2958658	FAM83F
rs3021222	FAM83F
rs3021274	FAM83F
rs1028157	FBLN2
rs1061375	FBLN2
rs10865714	FBLN2
rs11712980	FBLN2
rs1562808	FBLN2
rs17038334	FBLN2
rs1878172	FBLN2
rs1878173	FBLN2
rs2176621	FBLN2
rs2276747	FBLN2
rs2280305	FBLN2
rs2350310	FBLN2
rs3773255	FBLN2
rs3773271	FBLN2
rs3773276	FBLN2
rs3773281	FBLN2
rs3773282	FBLN2
rs3773283	FBLN2
rs3773300	FBLN2
rs3816411	FBLN2
rs4596126	FBLN2
rs4684147	FBLN2
rs6442396	FBLN2
rs6765409	FBLN2
rs6801891	FBLN2
rs6803572	FBLN2
rs753833	FBLN2
rs908810	FBLN2
rs9831797	FBLN2
rs9835273	FBLN2
rs9838270	FBLN2
rs9843344	FBLN2
rs9863413	FBLN2
rs1348671	FLJ38725
rs3764147	FLJ38725
rs7992315	FLJ38725
rs895266	FLJ38725
rs9533676	FLJ38725
rs11159706	FLRT2
rs11159708	FLRT2
rs11847175	FLRT2
rs12882910	FLRT2
rs12889429	FLRT2
rs1473706	FLRT2
rs1950177	FLRT2
rs1950180	FLRT2
rs1950181	FLRT2
rs1950955	FLRT2
rs1955412	FLRT2
rs1956632	FLRT2
rs1956633	FLRT2
rs2038251	FLRT2
rs2057115	FLRT2
rs2235959	FLRT2
rs2273150	FLRT2
rs2372922	FLRT2
rs2372976	FLRT2
rs2747002	FLRT2
rs2747005	FLRT2
rs2753612	FLRT2
rs4325487	FLRT2
rs4904262	FLRT2
rs6574830	FLRT2
rs7146497	FLRT2
rs7152571	FLRT2
rs8008374	FLRT2
rs8014672	FLRT2
rs9323770	FLRT2
rs984586	FLRT2
rs10494243	FMO5
rs1123333	FMO5
rs12401360	FMO5
rs1470261	FMO5
rs17159924	FMO5
rs1822311	FMO5
rs1932977	FMO5
rs2297753	FMO5
rs2354432	FMO5
rs4534444	FMO5
rs4950386	FMO5
rs6593746	FMO5
rs6659191	FMO5
rs6665580	FMO5
rs6670503	FMO5
rs6703847	FMO5
rs718369	FMO5
rs7523812	FMO5
rs7528172	FMO5
rs7541245	FMO5
rs7546434	FMO5
rs7553584	FMO5
rs894467	FMO5
rs894469	FMO5
rs894470	FMO5
rs894471	FMO5
rs10202483	FN1
rs1250248	FN1
rs1250249	FN1
rs1437799	FN1
rs724617	FN1
rs1028005	GABRA4
rs10517174	GABRA4
rs11946433	GABRA4
rs1512130	GABRA4
rs1512136	GABRA4
rs16859751	GABRA4
rs17641660	GABRA4
rs2055942	GABRA4
rs2221855	GABRA4
rs3762611	GABRA4
rs3792208	GABRA4
rs3792211	GABRA4
rs6844842	GABRA4
rs7665758	GABRA4
rs7694035	GABRA4
rs17060096	GABRG2
rs17060118	GABRG2
rs17462431	GABRG2
rs209348	GABRG2
rs209350	GABRG2
rs209353	GABRG2
rs209354	GABRG2
rs210985	GABRG2
rs211017	GABRG2
rs211029	GABRG2
rs211030	GABRG2
rs211037	GABRG2
rs2268582	GABRG2
rs2268583	GABRG2
rs387661	GABRG2
rs440218	GABRG2
rs10063254	GABRP
rs11134653	GABRP
rs1158443	GABRP
rs12656293	GABRP
rs1812910	GABRP
rs3805455	GABRP
rs4524525	GABRP
rs6555918	GABRP
rs732157	GABRP
rs7716934	GABRP
rs11100096	GLRB
rs11947182	GLRB
rs17035648	GLRB
rs17035810	GLRB
rs17035816	GLRB
rs2880691	GLRB
rs3963913	GLRB
rs4618360	GLRB
rs6852066	GLRB
rs7655209	GLRB
rs7672929	GLRB
rs30838	GOT2
rs30842	GOT2
rs10083274	GPC5
rs10492501	GPC5
rs10492502	GPC5
rs10492614	GPC5
rs10492615	GPC5
rs10492617	GPC5
rs10492619	GPC5
rs10507992	GPC5
rs10507996	GPC5
rs10775105	GPC5
rs10851319	GPC5
rs11620499	GPC5
rs1172686	GPC5
rs11838810	GPC5
rs11840143	GPC5
rs11840951	GPC5
rs11841822	GPC5
rs11842684	GPC5
rs12583136	GPC5
rs12859741	GPC5
rs12863915	GPC5
rs12867481	GPC5
rs12868042	GPC5
rs12875094	GPC5
rs12875742	GPC5
rs12876819	GPC5
rs1324062	GPC5
rs1326741	GPC5
rs1326746	GPC5
rs1330469	GPC5
rs1330987	GPC5
rs1331002	GPC5
rs1333672	GPC5
rs1333674	GPC5
rs1333675	GPC5
rs1333677	GPC5
rs1336219	GPC5
rs13378443	GPC5
rs1373863	GPC5
rs1409265	GPC5
rs1411517	GPC5
rs1411751	GPC5
rs1414703	GPC5
rs1414714	GPC5
rs1414720	GPC5
rs1414721	GPC5
rs1475353	GPC5
rs1535809	GPC5
rs1536375	GPC5
rs1542158	GPC5
rs1571596	GPC5
rs1572432	GPC5
rs163927	GPC5
rs16946160	GPC5
rs16946366	GPC5
rs16946892	GPC5
rs16947178	GPC5
rs16947619	GPC5
rs16947714	GPC5
rs16947827	GPC5
rs17188613	GPC5
rs17233815	GPC5
rs17267151	GPC5
rs17299557	GPC5
rs17321293	GPC5
rs17436336	GPC5
rs17557039	GPC5
rs1819421	GPC5
rs1855367	GPC5
rs1887155	GPC5
rs1887563	GPC5
rs1889882	GPC5
rs189337	GPC5
rs1926614	GPC5
rs1926623	GPC5
rs1926650	GPC5
rs1931047	GPC5
rs1933192	GPC5
rs1933197	GPC5
rs1972350	GPC5
rs1977398	GPC5
rs2007557	GPC5
rs2031803	GPC5
rs2038953	GPC5
rs2065856	GPC5
rs2148229	GPC5
rs2149062	GPC5
rs2149063	GPC5
rs2149065	GPC5
rs2150471	GPC5
rs2174504	GPC5
rs2182542	GPC5
rs2182543	GPC5
rs2209651	GPC5
rs2209838	GPC5
rs2225158	GPC5
rs2351871	GPC5
rs2351873	GPC5
rs2352028	GPC5
rs2352029	GPC5
rs2352192	GPC5
rs2352538	GPC5
rs2374012	GPC5
rs2374015	GPC5
rs2374016	GPC5
rs342673	GPC5
rs342693	GPC5
rs342697	GPC5
rs342705	GPC5
rs342715	GPC5
rs3852115	GPC5
rs3903848	GPC5
rs4142024	GPC5
rs4402419	GPC5
rs4597182	GPC5
rs4620821	GPC5
rs462954	GPC5
rs4771834	GPC5
rs4771841	GPC5
rs4771856	GPC5
rs4771859	GPC5
rs4773630	GPC5
rs4773644	GPC5
rs4773668	GPC5
rs4773681	GPC5
rs4773686	GPC5
rs534212	GPC5
rs553717	GPC5
rs612573	GPC5
rs633460	GPC5
rs6492565	GPC5
rs6492582	GPC5
rs6492589	GPC5
rs6492591	GPC5
rs6492593	GPC5
rs6492600	GPC5
rs6492611	GPC5
rs6492619	GPC5
rs6492624	GPC5
rs659897	GPC5
rs716623	GPC5
rs725040	GPC5
rs7319083	GPC5
rs7320766	GPC5
rs7321645	GPC5
rs7322310	GPC5
rs7323523	GPC5
rs7327328	GPC5
rs7328172	GPC5
rs7328464	GPC5
rs7331302	GPC5
rs7332002	GPC5
rs7332464	GPC5
rs7335480	GPC5
rs7337548	GPC5
rs7982606	GPC5
rs7982677	GPC5
rs7984422	GPC5
rs7984514	GPC5
rs7984662	GPC5
rs7985683	GPC5
rs7985916	GPC5
rs7986332	GPC5
rs7986588	GPC5
rs7987675	GPC5
rs7988257	GPC5
rs7988839	GPC5
rs7992170	GPC5
rs7993634	GPC5
rs7994262	GPC5
rs7994769	GPC5
rs7995130	GPC5
rs7995319	GPC5
rs7995778	GPC5
rs7997136	GPC5
rs7997428	GPC5
rs7997883	GPC5
rs7998089	GPC5
rs7999171	GPC5
rs7999669	GPC5
rs8002472	GPC5
rs9301779	GPC5
rs9301803	GPC5
rs9301819	GPC5
rs9301821	GPC5
rs9301833	GPC5
rs9301836	GPC5
rs9515956	GPC5
rs9515981	GPC5
rs9516021	GPC5
rs9516026	GPC5
rs9516073	GPC5
rs9516076	GPC5
rs9516113	GPC5
rs9516129	GPC5
rs9516134	GPC5
rs9523330	GPC5
rs9523342	GPC5
rs9523344	GPC5
rs9523366	GPC5
rs9523410	GPC5
rs9523424	GPC5
rs9523455	GPC5
rs9523482	GPC5
rs9523535	GPC5
rs9523600	GPC5
rs9523624	GPC5
rs9523670	GPC5
rs9523685	GPC5
rs9523707	GPC5
rs9523709	GPC5
rs9523716	GPC5
rs9523736	GPC5
rs9523745	GPC5
rs9523752	GPC5
rs9523760	GPC5
rs9523762	GPC5
rs9523791	GPC5
rs9523816	GPC5
rs9556218	GPC5
rs9556229	GPC5
rs9560796	GPC5
rs9560797	GPC5
rs9560820	GPC5
rs9560935	GPC5
rs9560939	GPC5
rs9560979	GPC5
rs9560988	GPC5
rs9560999	GPC5
rs9561023	GPC5
rs9561183	GPC5
rs9584006	GPC5
rs9589238	GPC5
rs9589279	GPC5
rs9589298	GPC5
rs9589358	GPC5
rs9589390	GPC5
rs9589470	GPC5
rs9589601	GPC5
rs9670096	GPC5
rs993485	GPC5
rs9989098	GPC5
rs1002468	GPC6
rs1007973	GPC6
rs1037072	GPC6
rs10492629	GPC6
rs10508005	GPC6
rs10508006	GPC6
rs10508007	GPC6
rs10508009	GPC6
rs11070052	GPC6
rs11070073	GPC6
rs11617002	GPC6
rs11618940	GPC6
rs11839320	GPC6
rs11840833	GPC6
rs12019515	GPC6
rs12020178	GPC6
rs12020313	GPC6
rs12323067	GPC6
rs12560757	GPC6
rs12584151	GPC6
rs12586008	GPC6
rs12855239	GPC6
rs12855484	GPC6
rs12860856	GPC6
rs12866362	GPC6
rs12867304	GPC6
rs12876549	GPC6
rs1323974	GPC6
rs1323990	GPC6
rs1323995	GPC6
rs1323997	GPC6
rs1323998	GPC6
rs1325968	GPC6
rs1328362	GPC6
rs1328363	GPC6
rs1328366	GPC6
rs1328826	GPC6
rs1330458	GPC6
rs1330496	GPC6
rs1333255	GPC6
rs1333258	GPC6
rs1333259	GPC6
rs1337835	GPC6
rs1359126	GPC6
rs1359128	GPC6
rs1361122	GPC6
rs1373834	GPC6
rs1373838	GPC6
rs1407999	GPC6
rs1408208	GPC6
rs1408209	GPC6
rs1408219	GPC6
rs1409174	GPC6
rs1409176	GPC6
rs1411513	GPC6
rs1412934	GPC6
rs1415736	GPC6
rs1445252	GPC6
rs1445253	GPC6
rs1445267	GPC6
rs1445270	GPC6
rs1535691	GPC6
rs1535692	GPC6
rs1535693	GPC6
rs1536780	GPC6
rs1537418	GPC6
rs1555596	GPC6
rs1576256	GPC6
rs1581826	GPC6
rs16948547	GPC6
rs16949539	GPC6
rs17189103	GPC6
rs17195938	GPC6
rs17196177	GPC6
rs17253337	GPC6
rs17300394	GPC6
rs17702471	GPC6
rs17791641	GPC6
rs17791714	GPC6
rs1886928	GPC6
rs1886932	GPC6
rs1924384	GPC6
rs1947078	GPC6
rs2025949	GPC6
rs2028787	GPC6
rs2031565	GPC6
rs2057524	GPC6
rs2057525	GPC6
rs2093710	GPC6
rs2147155	GPC6
rs2150125	GPC6
rs2185150	GPC6
rs2389049	GPC6
rs2389093	GPC6
rs2590509	GPC6
rs2590549	GPC6
rs2762082	GPC6
rs2762098	GPC6
rs2762107	GPC6
rs2762110	GPC6
rs2762111	GPC6
rs2892667	GPC6
rs3751417	GPC6
rs3814275	GPC6
rs3848064	GPC6
rs3899317	GPC6
rs4085921	GPC6
rs4123443	GPC6
rs4142600	GPC6
rs4142602	GPC6
rs4144545	GPC6
rs4281581	GPC6
rs4301888	GPC6
rs4303337	GPC6
rs4337169	GPC6
rs4366594	GPC6
rs4369513	GPC6
rs4454830	GPC6
rs4548730	GPC6
rs4589418	GPC6
rs4612931	GPC6
rs4771880	GPC6
rs4771883	GPC6
rs4773741	GPC6
rs4773749	GPC6
rs4773754	GPC6
rs4773773	GPC6
rs4773787	GPC6
rs497836	GPC6
rs535828	GPC6
rs543019	GPC6
rs589258	GPC6
rs595509	GPC6
rs601553	GPC6
rs644025	GPC6
rs6492657	GPC6
rs6492677	GPC6
rs6492679	GPC6
rs6492696	GPC6
rs6492697	GPC6
rs680323	GPC6
rs728572	GPC6
rs7319499	GPC6
rs7321299	GPC6
rs7322001	GPC6
rs7322047	GPC6
rs7323264	GPC6
rs7324202	GPC6
rs7329232	GPC6
rs7329539	GPC6
rs7332793	GPC6
rs7337720	GPC6
rs7981761	GPC6
rs7981910	GPC6
rs7983396	GPC6
rs7983629	GPC6
rs7984734	GPC6
rs7986313	GPC6
rs7986556	GPC6
rs7986931	GPC6
rs7988171	GPC6
rs7989431	GPC6
rs7990128	GPC6
rs7990769	GPC6
rs7991937	GPC6
rs7992272	GPC6
rs7993501	GPC6
rs7994395	GPC6
rs7994607	GPC6
rs7995407	GPC6
rs7996487	GPC6
rs7997500	GPC6
rs7997642	GPC6
rs7998675	GPC6
rs7998884	GPC6
rs7999055	GPC6
rs8000417	GPC6
rs8002396	GPC6
rs878765	GPC6
rs9301881	GPC6
rs9301887	GPC6
rs9301890	GPC6
rs9301898	GPC6
rs9301902	GPC6
rs9301909	GPC6
rs9301921	GPC6
rs9301937	GPC6
rs9301945	GPC6
rs9301947	GPC6
rs943915	GPC6
rs944838	GPC6
rs9516199	GPC6
rs9516212	GPC6
rs9516216	GPC6
rs9516219	GPC6
rs9516244	GPC6
rs9516245	GPC6
rs9516267	GPC6
rs9516336	GPC6
rs9516369	GPC6
rs9516371	GPC6
rs9516381	GPC6
rs9516403	GPC6
rs9523999	GPC6
rs9524000	GPC6
rs9524001	GPC6
rs9524081	GPC6
rs9524114	GPC6
rs9524126	GPC6
rs9524132	GPC6
rs9524154	GPC6
rs9524157	GPC6
rs9524163	GPC6
rs9524175	GPC6
rs9524182	GPC6
rs9524197	GPC6
rs9524198	GPC6
rs9524202	GPC6
rs9524249	GPC6
rs9524254	GPC6
rs9524260	GPC6
rs9524264	GPC6
rs9524299	GPC6
rs9524352	GPC6
rs9524362	GPC6
rs9524432	GPC6
rs9524470	GPC6
rs9556274	GPC6
rs9556314	GPC6
rs9556321	GPC6
rs9556345	GPC6
rs9556362	GPC6
rs9556365	GPC6
rs9556367	GPC6
rs9556369	GPC6
rs9561322	GPC6
rs9561401	GPC6
rs9561405	GPC6
rs9561466	GPC6
rs9561485	GPC6
rs9561524	GPC6
rs9561532	GPC6
rs9561537	GPC6
rs9561545	GPC6
rs9584093	GPC6
rs9584099	GPC6
rs9584127	GPC6
rs9584142	GPC6
rs9584214	GPC6
rs9589877	GPC6
rs9589881	GPC6
rs9589923	GPC6
rs9589950	GPC6
rs9589951	GPC6
rs970263	GPC6
rs9788393	GPC6
rs13240597	GPNMB
rs156425	GPNMB
rs858239	GPNMB
rs12044778	GPR61
rs1434285	GPR61
rs501163	GPR61
rs10514260	HAPLN1
rs11748330	HAPLN1
rs13168731	HAPLN1
rs1457081	HAPLN1
rs1471106	HAPLN1
rs16898	HAPLN1
rs336948	HAPLN1
rs336958	HAPLN1
rs336960	HAPLN1
rs336963	HAPLN1
rs336965	HAPLN1
rs3846635	HAPLN1
rs4703961	HAPLN1
rs6886442	HAPLN1
rs7735782	HAPLN1
rs10447552	HIBADH
rs10486549	HIBADH
rs11526176	HIBADH
rs12164139	HIBADH
rs12540276	HIBADH
rs12670250	HIBADH
rs13227873	HIBADH
rs13232561	HIBADH
rs1524527	HIBADH
rs1608663	HIBADH
rs16874305	HIBADH
rs17607303	HIBADH
rs2110524	HIBADH
rs2893292	HIBADH
rs4140899	HIBADH
rs6970104	HIBADH
rs10048024	IGF1R
rs1007212	IGF1R
rs10438491	IGF1R
rs10794486	IGF1R
rs11247367	IGF1R
rs11630259	IGF1R
rs11630479	IGF1R
rs11630647	IGF1R
rs11633294	IGF1R
rs11635251	IGF1R
rs11854132	IGF1R
rs11857366	IGF1R
rs12050484	IGF1R
rs12148482	IGF1R
rs12440962	IGF1R
rs12594847	IGF1R
rs12898502	IGF1R
rs12908437	IGF1R
rs12916884	IGF1R
rs1319869	IGF1R
rs1357112	IGF1R
rs1464433	IGF1R
rs1513643	IGF1R
rs1521481	IGF1R
rs1543106	IGF1R
rs1546713	IGF1R
rs1879612	IGF1R
rs1962722	IGF1R
rs1980268	IGF1R
rs2139924	IGF1R
rs2175800	IGF1R
rs2229765	IGF1R
rs2293117	IGF1R
rs2311767	IGF1R
rs2670499	IGF1R
rs2670504	IGF1R
rs2670506	IGF1R
rs2684761	IGF1R
rs2684769	IGF1R
rs2684773	IGF1R
rs2684777	IGF1R
rs2684788	IGF1R
rs2684789	IGF1R
rs2684790	IGF1R
rs2684792	IGF1R
rs2684794	IGF1R
rs2684796	IGF1R
rs2684799	IGF1R
rs2684802	IGF1R
rs2684806	IGF1R
rs2684807	IGF1R
rs2684811	IGF1R
rs2715417	IGF1R
rs2715440	IGF1R
rs2715442	IGF1R
rs3743249	IGF1R
rs3743253	IGF1R
rs3743254	IGF1R
rs3743256	IGF1R
rs3743262	IGF1R
rs3743264	IGF1R
rs3784604	IGF1R
rs3784605	IGF1R
rs3784606	IGF1R
rs4426332	IGF1R
rs4616271	IGF1R
rs4965436	IGF1R
rs4966009	IGF1R
rs4966013	IGF1R
rs4966017	IGF1R
rs4966023	IGF1R
rs4966035	IGF1R
rs4966036	IGF1R
rs4966046	IGF1R
rs702497	IGF1R
rs7162314	IGF1R
rs7162336	IGF1R
rs7166558	IGF1R
rs7166565	IGF1R
rs7167580	IGF1R
rs7168213	IGF1R
rs7169544	IGF1R
rs7175052	IGF1R
rs7180435	IGF1R
rs8026157	IGF1R
rs8028620	IGF1R
rs8030950	IGF1R
rs8034284	IGF1R
rs8037855	IGF1R
rs8038015	IGF1R
rs8038056	IGF1R
rs8041953	IGF1R
rs9672254	IGF1R
rs9672965	IGF1R
rs9920651	IGF1R
rs2735333	KERA
rs734722	KERA
rs2286219	KIAA0644
rs740250	KIAA0644
rs10502441	LAMA3
rs1154225	LAMA3
rs1154227	LAMA3
rs1154232	LAMA3
rs1154237	LAMA3
rs11662907	LAMA3
rs1258112	LAMA3
rs1262340	LAMA3
rs1786310	LAMA3
rs2241643	LAMA3
rs3786412	LAMA3
rs10229305	LAMB1
rs11766345	LAMB1
rs1548638	LAMB1
rs2072208	LAMB1
rs2072209	LAMB1
rs2158836	LAMB1
rs2237686	LAMB1
rs2237687	LAMB1
rs2237690	LAMB1
rs2237701	LAMB1
rs2249956	LAMB1
rs2528648	LAMB1
rs2528650	LAMB1
rs2528651	LAMB1
rs2701034	LAMB1
rs2701039	LAMB1
rs3814474	LAMB1
rs4727695	LAMB1
rs4730283	LAMB1
rs6943225	LAMB1
rs757931	LAMB1
rs7788778	LAMB1
rs7789846	LAMB1
rs1058177	LAMC1
rs10752893	LAMC1
rs10752897	LAMC1
rs10911203	LAMC1
rs10911233	LAMC1
rs12739316	LAMC1
rs3768622	LAMC1
rs4651138	LAMC1
rs4652769	LAMC1
rs6424883	LAMC1
rs13167790	LIX1
rs17630580	LIX1
rs2161556	LIX1
rs31012	LIX1
rs31016	LIX1
rs316189	LIX1
rs316198	LIX1
rs316216	LIX1
rs316218	LIX1
rs444243	LIX1
rs12275693	LOC387758
rs16916399	LOC387758
rs7106676	LOC387758
rs10099160	LPL
rs13266204	LPL
rs1534649	LPL
rs253	LPL
rs264	LPL
rs270	LPL
rs297	LPL
rs316	LPL
rs331	LPL
rs7000460	LPL
rs1126478	LTF
rs11707471	LTF
rs13070740	LTF
rs17078876	LTF
rs4683235	LTF
rs6441995	LTF
rs9862186	LTF
rs1013431	MAP4
rs1060407	MAP4
rs11711953	MAP4
rs12486033	MAP4
rs13066266	MAP4
rs17079910	MAP4
rs17729010	MAP4
rs184388	MAP4
rs1875103	MAP4
rs2053767	MAP4
rs319684	MAP4
rs6442089	MAP4
rs6770477	MAP4
rs7430879	MAP4
rs7638388	MAP4
rs777016	MAP4
rs1149042	MATN1
rs3828051	MATN1
rs10098159	MATN2
rs1037529	MATN2
rs10955146	MATN2
rs11559201	MATN2
rs11779647	MATN2
rs11784449	MATN2
rs11785807	MATN2
rs11996075	MATN2
rs12676720	MATN2
rs1454713	MATN2
rs16896468	MATN2
rs16896564	MATN2
rs17829645	MATN2
rs1869609	MATN2
rs1869610	MATN2
rs1869612	MATN2
rs2061054	MATN2
rs2085144	MATN2
rs2244554	MATN2
rs2248014	MATN2
rs2255317	MATN2
rs2255464	MATN2
rs2256367	MATN2
rs2279119	MATN2
rs2279120	MATN2
rs2290471	MATN2
rs2290472	MATN2
rs2444871	MATN2
rs2444876	MATN2
rs2444882	MATN2
rs2444889	MATN2
rs2444891	MATN2
rs2444895	MATN2
rs2444896	MATN2
rs2444907	MATN2
rs2512024	MATN2
rs2512028	MATN2
rs2512033	MATN2
rs2512040	MATN2
rs2512043	MATN2
rs2512046	MATN2
rs2513812	MATN2
rs2513837	MATN2
rs2513843	MATN2
rs2513848	MATN2
rs2513852	MATN2
rs2959646	MATN2
rs4077920	MATN2
rs4360265	MATN2
rs4559216	MATN2
rs4631429	MATN2
rs4735518	MATN2
rs4735521	MATN2
rs6468601	MATN2
rs7815790	MATN2
rs7831897	MATN2
rs897189	MATN2
rs964141	MATN2
rs977795	MATN2
rs997171	MATN2
rs17202544	MFGE8
rs1878326	MFGE8
rs1879530	MFGE8
rs2280214	MFGE8
rs3784751	MFGE8
rs3825992	MFGE8
rs4932449	MFGE8
rs4932450	MFGE8
rs7169845	MFGE8
rs8025462	MFGE8
rs8029053	MFGE8
rs10502005	MMP20
rs10895322	MMP20
rs11225332	MMP20
rs1612069	MMP20
rs17098913	MMP20
rs1711399	MMP20
rs1711424	MMP20
rs1711433	MMP20
rs1711437	MMP20
rs1784410	MMP20
rs1784418	MMP20
rs2009659	MMP20
rs2245803	MMP20
rs2280211	MMP20
rs2292730	MMP20
rs2509024	MMP20
rs3781788	MMP20
rs7116339	MMP20
rs1004792	MMP25
rs10431961	MMP25
rs1064875	MMP25
rs3025066	MMP3
rs522616	MMP3
rs566125	MMP3
rs645419	MMP3
rs10502001	MMP7
rs11568818	MMP7
rs1996352	MMP7
rs2156528	MMP7
rs11225394	MMP8
rs1940475	MMP8
rs2012390	MMP8
rs3740938	MMP8
rs3765620	MMP8
rs7943404	MMP8
rs2274756	MMP9
rs3918261	MMP9
rs4810482	MMP9
rs10733118	MTR
rs10737812	MTR
rs10754584	MTR
rs10925257	MTR
rs11799670	MTR
rs11800413	MTR
rs12060264	MTR
rs12129440	MTR
rs1805087	MTR
rs2275568	MTR
rs2789352	MTR
rs3768142	MTR
rs4659735	MTR
rs6682427	MTR
rs883396	MTR
rs1899	NDUFAF1
rs588584	NDUFC2
rs11538929	NOV
rs11785549	NOV
rs2071518	NOV
rs2071519	NOV
rs10040172	OSMR
rs10051334	OSMR
rs10941411	OSMR
rs1239333	OSMR
rs1239334	OSMR
rs1239344	OSMR
rs168568	OSMR
rs16867831	OSMR
rs1827355	OSMR
rs1897140	OSMR
rs2043111	OSMR
rs2278324	OSMR
rs2278325	OSMR
rs2367704	OSMR
rs357273	OSMR
rs357281	OSMR
rs357287	OSMR
rs357291	OSMR
rs3792856	OSMR
rs3792860	OSMR
rs3805558	OSMR
rs3805569	OSMR
rs391463	OSMR
rs395157	OSMR
rs395967	OSMR
rs420444	OSMR
rs499225	OSMR
rs525735	OSMR
rs533654	OSMR
rs617938	OSMR
rs6862959	OSMR
rs1015419	PAPPA2
rs1022523	PAPPA2
rs10442600	PAPPA2
rs10489474	PAPPA2
rs10489477	PAPPA2
rs10489478	PAPPA2
rs10798460	PAPPA2
rs10798463	PAPPA2
rs10798473	PAPPA2
rs10798481	PAPPA2
rs10913209	PAPPA2
rs10913237	PAPPA2
rs10913245	PAPPA2
rs10913257	PAPPA2
rs11580456	PAPPA2
rs11580857	PAPPA2
rs11581965	PAPPA2
rs11801416	PAPPA2
rs12061205	PAPPA2
rs12084712	PAPPA2
rs12117539	PAPPA2
rs12128792	PAPPA2
rs12133739	PAPPA2
rs12137641	PAPPA2
rs12138021	PAPPA2
rs12565327	PAPPA2
rs1325596	PAPPA2
rs1325600	PAPPA2
rs1395460	PAPPA2
rs16850193	PAPPA2
rs17546000	PAPPA2
rs1883578	PAPPA2
rs1886766	PAPPA2
rs2076336	PAPPA2
rs2206509	PAPPA2
rs2206510	PAPPA2
rs2294649	PAPPA2
rs2294654	PAPPA2
rs240099	PAPPA2
rs240101	PAPPA2
rs240104	PAPPA2
rs3795320	PAPPA2
rs4652192	PAPPA2
rs6425386	PAPPA2
rs6676641	PAPPA2
rs720683	PAPPA2
rs726252	PAPPA2
rs742473	PAPPA2
rs7515586	PAPPA2
rs7523465	PAPPA2
rs7529392	PAPPA2
rs7529487	PAPPA2
rs7535501	PAPPA2
rs7536647	PAPPA2
rs7540375	PAPPA2
rs7552857	PAPPA2
rs791033	PAPPA2
rs909941	PAPPA2
rs6464929	PDIA4
rs6464930	PDIA4
rs11751668	PECI
rs3177253	PECI
rs659025	PECI
rs660560	PECI
rs1860565	PEG3
rs2870477	PEG3
rs10736812	PHCA
rs10899309	PHCA
rs11237053	PHCA
rs1225125	PHCA
rs12797610	PHCA
rs1356455	PHCA
rs2279518	PHCA
rs4471450	PHCA
rs681164	PHCA
rs7118762	PHCA
rs12570229	PHYH
rs1414395	PHYH
rs1414396	PHYH
rs3802577	PHYH
rs3802586	PHYH
rs4615920	PHYH
rs4750340	PHYH
rs500800	PHYH
rs615788	PHYH
rs7900830	PHYH
rs1042994	PLK2
rs694609	POLR1D
rs7097	POLR1D
rs12870273	POSTN
rs12871092	POSTN
rs2025405	POSTN
rs2985159	POSTN
rs3829364	POSTN
rs6563562	POSTN
rs7323378	POSTN
rs9547952	POSTN
rs9603226	POSTN
rs10785342	PRICKLE1
rs10785347	PRICKLE1
rs11181528	PRICKLE1
rs11181546	PRICKLE1
rs11181566	PRICKLE1
rs11181569	PRICKLE1
rs11832772	PRICKLE1
rs12423597	PRICKLE1
rs12658	PRICKLE1
rs12822031	PRICKLE1
rs1452106	PRICKLE1
rs1626507	PRICKLE1
rs1669921	PRICKLE1
rs1669943	PRICKLE1
rs1669947	PRICKLE1
rs17091317	PRICKLE1
rs17454476	PRICKLE1
rs17566447	PRICKLE1
rs1796349	PRICKLE1
rs1922758	PRICKLE1
rs2034614	PRICKLE1
rs2103410	PRICKLE1
rs2406683	PRICKLE1
rs2406870	PRICKLE1
rs2600933	PRICKLE1
rs2708040	PRICKLE1
rs2708079	PRICKLE1
rs3213989	PRICKLE1
rs3895894	PRICKLE1
rs4768412	PRICKLE1
rs4768418	PRICKLE1
rs6582398	PRICKLE1
rs7955255	PRICKLE1
rs7975402	PRICKLE1
rs921530	PRICKLE1
rs1012674	PTPRO
rs1024843	PTPRO
rs10846202	PTPRO
rs10846208	PTPRO
rs10846211	PTPRO
rs10846212	PTPRO
rs10846216	PTPRO
rs11056567	PTPRO
rs11056572	PTPRO
rs12231793	PTPRO
rs3748299	PTPRO
rs10454232	RAFTLIN
rs1060699	RAFTLIN
rs10865744	RAFTLIN
rs11128790	RAFTLIN
rs11128791	RAFTLIN
rs11706034	RAFTLIN
rs11710881	RAFTLIN
rs11714754	RAFTLIN
rs11916806	RAFTLIN
rs12486361	RAFTLIN
rs12492816	RAFTLIN
rs12629276	RAFTLIN
rs12635698	RAFTLIN
rs13087074	RAFTLIN
rs1464171	RAFTLIN
rs1517520	RAFTLIN
rs1546650	RAFTLIN
rs1607226	RAFTLIN
rs17042252	RAFTLIN
rs17042260	RAFTLIN
rs17042262	RAFTLIN
rs17272509	RAFTLIN
rs17272530	RAFTLIN
rs2163021	RAFTLIN
rs2881512	RAFTLIN
rs2881514	RAFTLIN
rs4685337	RAFTLIN
rs471336	RAFTLIN
rs483682	RAFTLIN
rs493733	RAFTLIN
rs523909	RAFTLIN
rs538525	RAFTLIN
rs548740	RAFTLIN
rs553681	RAFTLIN
rs556322	RAFTLIN
rs574141	RAFTLIN
rs574691	RAFTLIN
rs581152	RAFTLIN
rs6442600	RAFTLIN
rs6767890	RAFTLIN
rs6787251	RAFTLIN
rs6798967	RAFTLIN
rs689662	RAFTLIN
rs689953	RAFTLIN
rs690014	RAFTLIN
rs690023	RAFTLIN
rs690037	RAFTLIN
rs690343	RAFTLIN
rs690403	RAFTLIN
rs690555	RAFTLIN
rs712877	RAFTLIN
rs7621664	RAFTLIN
rs7624893	RAFTLIN
rs7626299	RAFTLIN
rs7632675	RAFTLIN
rs7634895	RAFTLIN
rs7644810	RAFTLIN
rs842486	RAFTLIN
rs869120	RAFTLIN
rs938337	RAFTLIN
rs9848484	RAFTLIN
rs9859948	RAFTLIN
rs9867980	RAFTLIN
rs9990208	RAFTLIN
rs13074694	RARRES1
rs17699324	RARRES1
rs2307064	RARRES1
rs4679834	RARRES1
rs7646881	RARRES1
rs9825140	RARRES1
rs9840571	RARRES1
rs9847482	RARRES1
rs9864589	RARRES1
rs1002105	RGS6
rs1009018	RGS6
rs10131300	RGS6
rs10142058	RGS6
rs10142618	RGS6
rs10148272	RGS6
rs10483843	RGS6
rs11158944	RGS6
rs11158958	RGS6
rs11158960	RGS6
rs11621871	RGS6
rs11622419	RGS6
rs11623492	RGS6
rs11846932	RGS6
rs11848472	RGS6
rs12434786	RGS6
rs12435911	RGS6
rs12879713	RGS6
rs12880679	RGS6
rs12881810	RGS6
rs12882823	RGS6
rs12883161	RGS6
rs12884777	RGS6
rs12892913	RGS6
rs12897719	RGS6
rs12897929	RGS6
rs1402057	RGS6
rs1402064	RGS6
rs149630	RGS6
rs149640	RGS6
rs149641	RGS6
rs149657	RGS6
rs149660	RGS6
rs149661	RGS6
rs149664	RGS6
rs149670	RGS6
rs149672	RGS6
rs149673	RGS6
rs149674	RGS6
rs149686	RGS6
rs149689	RGS6
rs1544488	RGS6
rs1548687	RGS6
rs17105061	RGS6
rs17108326	RGS6
rs17109092	RGS6
rs17116363	RGS6
rs17117164	RGS6
rs17117446	RGS6
rs17179483	RGS6
rs17179734	RGS6
rs17179828	RGS6
rs17179877	RGS6
rs185010	RGS6
rs1859911	RGS6
rs193545	RGS6
rs193548	RGS6
rs1978227	RGS6
rs1996661	RGS6
rs2052014	RGS6
rs2074647	RGS6
rs2074648	RGS6
rs2074953	RGS6
rs2158988	RGS6
rs2158992	RGS6
rs2190628	RGS6
rs2190629	RGS6
rs2190631	RGS6
rs2190632	RGS6
rs2190937	RGS6
rs2215015	RGS6
rs2215016	RGS6
rs2215017	RGS6
rs2238180	RGS6
rs2238190	RGS6
rs2238192	RGS6
rs2238195	RGS6
rs2238207	RGS6
rs2238233	RGS6
rs2238243	RGS6
rs2238247	RGS6
rs2238248	RGS6
rs2238253	RGS6
rs2238256	RGS6
rs2238273	RGS6
rs2238280	RGS6
rs2238284	RGS6
rs2239214	RGS6
rs2239217	RGS6
rs2239220	RGS6
rs2239222	RGS6
rs2239226	RGS6
rs2239227	RGS6
rs2239228	RGS6
rs2239229	RGS6
rs2239236	RGS6
rs2239247	RGS6
rs2239250	RGS6
rs2239253	RGS6
rs2239254	RGS6
rs2239257	RGS6
rs2239260	RGS6
rs2239263	RGS6
rs2239264	RGS6
rs2239265	RGS6
rs2239268	RGS6
rs2239279	RGS6
rs2239280	RGS6
rs2239281	RGS6
rs2283371	RGS6
rs2283377	RGS6
rs2283379	RGS6
rs2283381	RGS6
rs2283387	RGS6
rs2283393	RGS6
rs2283416	RGS6
rs2283417	RGS6
rs2286069	RGS6
rs23219	RGS6
rs2332706	RGS6
rs2332807	RGS6
rs2332831	RGS6
rs2681728	RGS6
rs2681731	RGS6
rs2681736	RGS6
rs3291	RGS6
rs36318	RGS6
rs36735	RGS6
rs36740	RGS6
rs36742	RGS6
rs36746	RGS6
rs3742843	RGS6
rs3784044	RGS6
rs3784045	RGS6
rs3784047	RGS6
rs3784056	RGS6
rs3819549	RGS6
rs4899406	RGS6
rs4899409	RGS6
rs4899412	RGS6
rs4899419	RGS6
rs4902960	RGS6
rs4902972	RGS6
rs4903009	RGS6
rs4903023	RGS6
rs4903024	RGS6
rs4903027	RGS6
rs4903031	RGS6
rs6574041	RGS6
rs6574071	RGS6
rs6574073	RGS6
rs7143134	RGS6
rs7144114	RGS6
rs7144560	RGS6
rs714975	RGS6
rs7161351	RGS6
rs7350728	RGS6
rs735157	RGS6
rs737498	RGS6
rs740079	RGS6
rs758235	RGS6
rs758267	RGS6
rs763507	RGS6
rs763732	RGS6
rs764624	RGS6
rs765221	RGS6
rs769148	RGS6
rs8003628	RGS6
rs8005548	RGS6
rs8007684	RGS6
rs8008342	RGS6
rs8010242	RGS6
rs8018960	RGS6
rs8021249	RGS6
rs8022882	RGS6
rs847237	RGS6
rs847251	RGS6
rs847260	RGS6
rs847268	RGS6
rs847296	RGS6
rs847297	RGS6
rs847301	RGS6
rs847317	RGS6
rs847330	RGS6
rs847342	RGS6
rs847356	RGS6
rs847358	RGS6
rs847360	RGS6
rs917427	RGS6
rs917428	RGS6
rs9323567	RGS6
rs977340	RGS6
rs981975	RGS6
rs9989171	RGS6
rs12351	RHOBTB3
rs13188464	RHOBTB3
rs13328204	RHOBTB3
rs1984965	RHOBTB3
rs34896	RHOBTB3
rs34899	RHOBTB3
rs34900	RHOBTB3
rs3756707	RHOBTB3
rs3756708	RHOBTB3
rs3777218	RHOBTB3
rs3822753	RHOBTB3
rs3822754	RHOBTB3
rs7717280	RHOBTB3
rs888808	RHOBTB3
rs2491101	RPL12
rs2360610	RPL15
rs10425596	RPL28
rs17700376	RPL28
rs3810168	RPL28
rs7255657	RPL28
rs213199	RPS18
rs213207	RPS18
rs464921	RPS18
rs17273267	RPS9
rs17305311	RPS9
rs2304523	RPS9
rs3865475	RPS9
rs1000708	SLC16A7
rs10431557	SLC16A7
rs10506398	SLC16A7
rs10506399	SLC16A7
rs10877330	SLC16A7
rs10877333	SLC16A7
rs11173126	SLC16A7
rs11173138	SLC16A7
rs12229478	SLC16A7
rs12426819	SLC16A7
rs2178671	SLC16A7
rs2711649	SLC16A7
rs2711656	SLC16A7
rs7976838	SLC16A7
rs7976956	SLC16A7
rs995342	SLC16A7
rs1476387	SMPD2
rs3757237	SMPD2
rs11617600	SOHLH2
rs11618257	SOHLH2
rs12860103	SOHLH2
rs13378461	SOHLH2
rs13378730	SOHLH2
rs1928021	SOHLH2
rs1928022	SOHLH2
rs2149423	SOHLH2
rs2296967	SOHLH2
rs2296968	SOHLH2
rs3790014	SOHLH2
rs4142239	SOHLH2
rs9546599	SOHLH2
rs9593921	SOHLH2
rs9602362	SOHLH2
rs1133221	SP2
rs2229358	SP2
rs2325748	SP2
rs7207225	SP2
rs10001608	SPARCL1
rs10461161	SPARCL1
rs1130643	SPARCL1
rs12643464	SPARCL1
rs1462359	SPARCL1
rs17012774	SPARCL1
rs1870881	SPARCL1
rs2011326	SPARCL1
rs2869678	SPARCL1
rs3763392	SPARCL1
rs4129319	SPARCL1
rs4693829	SPARCL1
rs4693833	SPARCL1
rs6839829	SPARCL1
rs9993980	SPARCL1
rs4754	SPP1
rs6840362	SPP1
rs10482750	TGFB2
rs10482751	TGFB2
rs10482766	TGFB2
rs10495098	TGFB2
rs10863397	TGFB2
rs12058490	TGFB2
rs1317681	TGFB2
rs1342586	TGFB2
rs17047703	TGFB2
rs1891467	TGFB2
rs2009112	TGFB2
rs2796813	TGFB2
rs2799083	TGFB2
rs2799090	TGFB2
rs3892225	TGFB2
rs4625350	TGFB2
rs4846479	TGFB2
rs6657275	TGFB2
rs6662137	TGFB2
rs947712	TGFB2
rs10514175	THBS4
rs13167730	THBS4
rs1465853	THBS4
rs16877442	THBS4
rs2288394	THBS4
rs256438	THBS4
rs404375	THBS4
rs443095	THBS4
rs4703797	THBS4
rs11547635	TIMP3
rs11704261	TIMP3
rs12165359	TIMP3
rs130274	TIMP3
rs130293	TIMP3
rs130301	TIMP3
rs135026	TIMP3
rs135028	TIMP3
rs135029	TIMP3
rs137484	TIMP3
rs1427378	TIMP3
rs2071947	TIMP3
rs2267184	TIMP3
rs2283885	TIMP3
rs242076	TIMP3
rs242078	TIMP3
[truncated: 39 more rows]
