# Supplementary material for: Sequential Use of Transcriptional Profiling, Expression Quantitative Trait Mapping, and Gene Association Implicates MMP20 in Human Kidney Aging
Source: PLoS Genet. 2009 Oct 16;5(10):e1000685. doi: 10.1371/journal.pgen.1000685 (PMC2752811; doi:10.1371/journal.pgen.1000685)
Supplement: Table S5 — Common allele-specific expression across studies. (0.02 MB XLS) [file pgen.1000685.s005.xls]

## Sheet: TableS3_commonASE.txt
Gene	SNP	Study	Same? *
C3	rs17030	Lo, Pant	gene
CLIC6	rs2834601	Serre	snp
COX7A2L	rs1997	Pant	snp
FBLN2	rs9843344	Milani	gene
LAMB1	rs7561	Serre	snp
LAMC1	rs20563	Milani	gene
LTF	rs1126478	Pant	snp
MATN2	rs2615	Lo	gene
MFGE8	rs1878326	Milani	gene
MMP7	rs10502001	Serre	snp
MMP8	rs1940475	Pant	gene
MMP9	rs13925	Pant	gene
MTR	rs2229276	Pant	gene
RGS6	rs3291	Lo	snp
SLC16A7	rs3763980	Pant	gene
SP2	rs2229358	Milani	snp
*Those labeled "snp" showed ASE in our dataset and the respective study. Those labeled "gene" showed ASE at the same gene in our dataset and at the shown snp in the respective study.
Studies:
Lo, H.S. et al. Allelic variation in gene expression is common in the human genome. Genome Res 13, 1855-62 (2003).
Milani, L. et al. Allele-specific gene expression patterns in primary leukemic cells reveal regulation of gene expression by CpG site methylation. Genome Res 19, 1-11 (2009).
Pant, P.V. et al. Analysis of allelic differential expression in human white blood cells. Genome Res 16, 331-9 (2006).
Serre, D. et al. Differential allelic expression in the human genome: a robust approach to identify genetic and epigenetic cis-acting mechanisms regulating gene expression. PLoS Genet 4, e1000006 (2008).
